# Supplementary material for: Exploring Explanations of Subglacial Bedform Sizes Using Statistical Models
Source: PLoS One. 2016 Jul 26;11(7):e0159489. doi: 10.1371/journal.pone.0159489 (PMC4961447; doi:10.1371/journal.pone.0159489)
Supplement: S1 File — Also includes a summary table of notation used in the manuscript. (ZIP) [file pone.0159489.s001.zip]

Archive with 44 entries (41 files):
- S1 File/
- S1 File/.DS_Store
- __MACOSX/
- __MACOSX/S1 File/
- __MACOSX/S1 File/._.DS_Store
- S1 File/Clark_2009_Brit_L_counts_digitized.xlsx
- __MACOSX/S1 File/._Clark_2009_Brit_L_counts_digitized.xlsx
- S1 File/Clark_2009_Brit_L_counts_digitized.xlsx.pdf
- __MACOSX/S1 File/._Clark_2009_Brit_L_counts_digitized.xlsx.pdf
- S1 File/Clark_2009_Brit_L_counts_original.xlsx
- __MACOSX/S1 File/._Clark_2009_Brit_L_counts_original.xlsx
- S1 File/Clark_2009_Brit_L_counts_original.xlsx.pdf
- __MACOSX/S1 File/._Clark_2009_Brit_L_counts_original.xlsx.pdf
- S1 File/Clark_2009_Brit_W_counts_digitized.xlsx
- __MACOSX/S1 File/._Clark_2009_Brit_W_counts_digitized.xlsx
- S1 File/Clark_2009_Brit_W_counts_digitized.xlsx.pdf
- __MACOSX/S1 File/._Clark_2009_Brit_W_counts_digitized.xlsx.pdf
- S1 File/Clark_2009_Brit_W_counts_original.xlsx
- __MACOSX/S1 File/._Clark_2009_Brit_W_counts_original.xlsx
- S1 File/Clark_2009_Brit_W_counts_original.xlsx.pdf
- __MACOSX/S1 File/._Clark_2009_Brit_W_counts_original.xlsx.pdf
- S1 File/Hillier2013_worked_example.pdf
- S1 File/Hillier2013_worked_example.xls
- __MACOSX/S1 File/._Hillier2013_worked_example.xls
- S1 File/HS2012_HWL.txt
- __MACOSX/S1 File/._HS2012_HWL.txt
- S1 File/HS2012_HWL_counts.xlsx
- __MACOSX/S1 File/._HS2012_HWL_counts.xlsx
- S1 File/HS2012_HWL_individual.xlsx
- __MACOSX/S1 File/._HS2012_HWL_individual.xlsx
- S1 File/README.docx
- __MACOSX/S1 File/._README.docx
- S1 File/README.pdf
- S1 File/Spagnolo_2012_H_counts_digitized.xlsx
- __MACOSX/S1 File/._Spagnolo_2012_H_counts_digitized.xlsx
- S1 File/Spagnolo_2012_H_counts_digitized.xlsx.pdf
- __MACOSX/S1 File/._Spagnolo_2012_H_counts_digitized.xlsx.pdf
- S1 File/Spagnolo_2012_H_counts_original.xlsx
- __MACOSX/S1 File/._Spagnolo_2012_H_counts_original.xlsx
- S1 File/Spagnolo_2012_H_counts_original.xlsx.pdf
- __MACOSX/S1 File/._Spagnolo_2012_H_counts_original.xlsx.pdf
- S1 File/Table_of_Notation.docx
- __MACOSX/S1 File/._Table_of_Notation.docx
- S1 File/Table_of_Notation.pdf
