# Supplementary material for: Exploring Explanations of Subglacial Bedform Sizes Using Statistical Models
Source: PLoS One. 2016 Jul 26;11(7):e0159489. doi: 10.1371/journal.pone.0159489 (PMC4961447; doi:10.1371/journal.pone.0159489)
Supplement: S1 File — Also includes a summary table of notation used in the manuscript. (ZIP) [file pone.0159489.s001.zip › S1 File/Clark_2009_Brit_L_counts_digitized.xlsx]

## Sheet: Data
	Lenghts of British drumlins digitized from Fig.8 of Clark et al. [2009]
	Centre of bin	Count
	122.328	24.4826
	172.446	309.713
	222.48	1095.52		log-normal
	270.711	2139.78		μ	6.26275
	318.973	2998.93		σ	0.464866
	366.409	3532.12
	417.431	3675.33		Gamma
	465.004	3381.98		α	3.58371
	516.089	3143.34		β (km-1)	6.09779
	562.812	2671.88
	613.042	2283.07		Exponential tail
	658.875	1867.48		ϕ (m)	423.713
	709.089	1572.97		λ (km-1)	3.20128
	759.303	1278.45
	808.62	1088.71
	856.177	896.641
	904.62	664.99
	955.672	624.26
	1002.33	562.574
	1051.63	426.383
	1100.05	357.713
	1148.47	276.237
	1195.99	283.235
	1247.04	255.311
	1295.46	187.804
	1342.99	175.013
	1393.15	152.908
	1439.8	133.132
	1489.09	108.699
	1537.5	105.22
	1588.55	81.9524
	1636.95	72.6534
	1684.48	58.6975
	1733.77	47.0704
	1779.53	58.7251
	1831.46	49.4271
	1878.98	30.8146
	1930.91	30.8297
	1976.67	44.8128
	2025.96	25.0367
	2073.48	30.8712
	2125.41	25.0656
	2174.7	9.94607
	2221.34	9.95965
	2271.51	8.8101
	2318.15	8.82368
	2369.2	8.83853
	2420.24	8.85339
	2516.17	8.88131
	2858.52	10.1451

## Sheet: Calculation - log-normal
	Lenghts of British drumlins digitized from Fig.8 of Clark et al. [2009]
	Parameter	Value
	n	36904.1
	Mean of ln(xj)	6.26275	i.e. μ	=SUM(E28:E77)/C6
	Stdev of ln(xj)	0.464866	i.e. σ	=SQRT((1/(C6-1))*SUM(G28:G77))
	Centre of bin j i.e. (xj)	Count (Cj)	ln(xj)	cj*ln(xj)	ln(xj) - mean of ln(x)	cj*{[ln(xj) - mean of ln(x)]^2}
			=LN(B28)	=C28*D28	=D28-$C$7	=C28*(F28^2)
	122.328	24.4826	4.80671	117.681	-1.45604	51.9047
	172.446	309.713	5.15008	1595.05	-1.11267	383.433
	222.48	1095.52	5.40484	5921.11	-0.857913	806.319
	270.711	2139.78	5.60105	11985	-0.661699	936.892
	318.973	2998.93	5.76511	17289.2	-0.497644	742.684
	366.409	3532.12	5.90375	20852.8	-0.359	455.224
	417.431	3675.33	6.03412	22177.4	-0.228631	192.118
	465.004	3381.98	6.14205	20772.3	-0.120704	49.2739
	516.089	3143.34	6.24628	19634.2	-0.0164712	0.852787
	562.812	2671.88	6.33295	16920.9	0.0701952	13.1653
	613.042	2283.07	6.41843	14653.7	0.155683	55.3352
	658.875	1867.48	6.49053	12120.9	0.227783	96.8947
	709.089	1572.97	6.56398	10324.9	0.301231	142.731
	759.303	1278.45	6.6324	8479.19	0.36965	174.689
	808.62	1088.71	6.69533	7289.27	0.432579	203.724
	856.177	896.641	6.75248	6054.55	0.489727	215.043
	904.62	664.99	6.80751	4526.93	0.544765	197.348
	955.672	624.26	6.86241	4283.93	0.599664	224.482
	1002.33	562.574	6.91008	3887.43	0.647332	235.74
	1051.63	426.383	6.9581	2966.81	0.695346	206.159
	1100.05	357.713	7.00311	2505.1	0.740361	196.075
	1148.47	276.237	7.04619	1946.42	0.783435	169.546
	1195.99	283.235	7.08673	2007.21	0.823979	192.3
	1247.04	255.311	7.12853	1819.99	0.865778	191.374
	1295.46	187.804	7.16662	1345.92	0.903871	153.433
	1342.99	175.013	7.20265	1260.56	0.939903	154.61
	1393.15	152.908	7.23932	1106.95	0.976572	145.827
	1439.8	133.132	7.27226	968.17	1.00951	135.676
	1489.09	108.699	7.30592	794.146	1.04317	118.287
	1537.5	105.22	7.33791	772.095	1.07516	121.632
	1588.55	81.9524	7.37058	604.036	1.10783	100.579
	1636.95	72.6534	7.40059	537.678	1.13784	94.0628
	1684.48	58.6975	7.42921	436.076	1.16646	79.8658
	1733.77	47.0704	7.45805	351.054	1.1953	67.2518
	1779.53	58.7251	7.4841	439.505	1.22135	87.6006
	1831.46	49.4271	7.51287	371.339	1.25012	77.2445
	1878.98	30.8146	7.53848	232.295	1.27573	50.1507
	1930.91	30.8297	7.56575	233.25	1.303	52.3426
	1976.67	44.8128	7.58917	340.092	1.32642	78.843
	2025.96	25.0367	7.6138	190.624	1.35105	45.7003
	2073.48	30.8712	7.63698	235.763	1.37423	58.3008
	2125.41	25.0656	7.66172	192.046	1.39897	49.0563
	2174.7	9.94607	7.68465	76.432	1.4219	20.1088
	2221.34	9.95965	7.70587	76.7477	1.44312	20.7418
	2271.51	8.8101	7.7282	68.0862	1.46545	18.9201
	2318.15	8.82368	7.74852	68.3705	1.48577	19.4785
	2369.2	8.83853	7.77031	68.6781	1.50756	20.0876
	2420.24	8.85339	7.79162	68.9823	1.52887	20.6943
	2516.17	8.88131	7.83049	69.545	1.56774	21.8286
	2858.52	10.1451	7.95806	80.7353	1.69531	29.1577

## Sheet: Calculation - rest
	Lenghts of British drumlins digitized from Fig.8 of Clark et al. [2009]
	Parameter	Value
	n	36904.1		=SUM(C33:C114)
	Mean	587.707		=SUM(D33:D114)/C14
	Standard Deviation	310.452		=SQRT((1/(C14-1))*SUM(E35:E84))
	Alpha (a)	3.58371		=(C15/C16)^2
	Beta (β)	0.00609779		=C15/(C16^2)
	Mode (ϕ)	423.713		=(C17-1)/C18
	Exponent (λ)	0.00320128		=SUM(H35:H114)/SUM(I35:I84)
				Alpha (a)
	Mean			β - Called lambda for Gamma (lg) in Hillier et al. [2013]
						Gradient (l)
	Standard Deviation
				Mode (φ)
	Centre of bin j i.e. (xj)	Count (Cj)	xj*Cj	Cj*(xj - mean x)^2	Above mode?	Amount above mode	Cj sbove mode	xj*Cj above mode
			=B35*C35	=C35*((B35-C$15)^2	=IF(B35-C$19 > 0, 1, 0)	=(B35-C$19)*F35	=F35*C35	=G35*H35
	122.328	24.4826	2994.91	5.30238e+06	0	0	0	0
	172.446	309.713	53408.8	5.34074e+07	0	0	0	0
	222.48	1095.52	243731	1.46132e+08	0	0	0	0
	270.711	2139.78	579262	2.15019e+08	0	0	0	0
	318.973	2998.93	956578	2.16576e+08	0	0	0	0
	366.409	3532.12	1.2942e+06	1.72978e+08	0	0	0	0
	417.431	3675.33	1.5342e+06	1.06562e+08	0	0	0	0
	465.004	3381.98	1.57263e+06	5.0919e+07	1	41.291	3381.98	139645
	516.089	3143.34	1.62224e+06	1.61225e+07	1	92.376	3143.34	290369
	562.812	2671.88	1.50377e+06	1.6559e+06	1	139.099	2671.88	371656
	613.042	2283.07	1.39962e+06	1.46544e+06	1	189.329	2283.07	432251
	658.875	1867.48	1.23044e+06	9.45862e+06	1	235.162	1867.48	439160
	709.089	1572.97	1.11538e+06	2.31756e+07	1	285.376	1572.97	448888
	759.303	1278.45	970731	3.76443e+07	1	335.59	1278.45	429035
	808.62	1088.71	880353	5.31319e+07	1	384.907	1088.71	419052
	856.177	896.641	767683	6.46265e+07	1	432.464	896.641	387765
	904.62	664.99	601563	6.67876e+07	1	480.907	664.99	319798
	955.672	624.26	596588	8.45238e+07	1	531.959	624.26	332081
	1002.33	562.574	563885	9.67134e+07	1	578.617	562.574	325515
	1051.63	426.383	448397	9.17682e+07	1	627.917	426.383	267733
	1100.05	357.713	393502	9.38981e+07	1	676.337	357.713	241935
	1148.47	276.237	317250	8.68642e+07	1	724.757	276.237	200205
	1195.99	283.235	338746	1.04799e+08	1	772.277	283.235	218736
	1247.04	255.311	318383	1.10989e+08	1	823.327	255.311	210204
	1295.46	187.804	243293	9.40738e+07	1	871.747	187.804	163718
	1342.99	175.013	235041	9.98366e+07	1	919.277	175.013	160885
	1393.15	152.908	213024	9.91973e+07	1	969.437	152.908	148235
	1439.8	133.132	191683	9.66622e+07	1	1016.09	133.132	135274
	1489.09	108.699	161863	8.8317e+07	1	1065.38	108.699	115805
	1537.5	105.22	161776	9.49197e+07	1	1113.79	105.22	117193
	1588.55	81.9524	130185	8.20907e+07	1	1164.84	81.9524	95461.2
	1636.95	72.6534	118930	7.99849e+07	1	1213.24	72.6534	88145.8
	1684.48	58.6975	98874.8	7.06079e+07	1	1260.77	58.6975	74003.9
	1733.77	47.0704	81609.2	6.18251e+07	1	1310.06	47.0704	61664.9
	1779.53	58.7251	104503	8.34156e+07	1	1355.82	58.7251	79620.5
	1831.46	49.4271	90523.8	7.64599e+07	1	1407.75	49.4271	69580.9
	1878.98	30.8146	57900	5.13798e+07	1	1455.27	30.8146	44843.5
	1930.91	30.8297	59529.4	5.56228e+07	1	1507.2	30.8297	46466.4
	1976.67	44.8128	88580.1	8.64537e+07	1	1552.96	44.8128	69592.4
	2025.96	25.0367	50723.4	5.17902e+07	1	1602.25	25.0367	40115
	2073.48	30.8712	64010.8	6.81489e+07	1	1649.77	30.8712	50930.3
	2125.41	25.0656	53274.7	5.92684e+07	1	1701.7	25.0656	42654.1
	2174.7	9.94607	21629.7	2.50496e+07	1	1750.99	9.94607	17415.4
	2221.34	9.95965	22123.8	2.65799e+07	1	1797.63	9.95965	17903.7
	2271.51	8.8101	20012.2	2.49783e+07	1	1847.8	8.8101	16279.3
	2318.15	8.82368	20454.6	2.64219e+07	1	1894.44	8.82368	16715.9
	2369.2	8.83853	20940.2	2.8051e+07	1	1945.49	8.83853	17195.2
	2420.24	8.85339	21427.3	2.97313e+07	1	1996.53	8.85339	17676
	2516.17	8.88131	22346.9	3.30293e+07	1	2092.46	8.88131	18583.8
	2858.52	10.1451	29000	5.23141e+07	1	2434.81	10.1451	24701.4
