# Supplementary material for: Exploring Explanations of Subglacial Bedform Sizes Using Statistical Models
Source: PLoS One. 2016 Jul 26;11(7):e0159489. doi: 10.1371/journal.pone.0159489 (PMC4961447; doi:10.1371/journal.pone.0159489)
Supplement: S1 File — Also includes a summary table of notation used in the manuscript. (ZIP) [file pone.0159489.s001.zip › S1 File/Clark_2009_Brit_L_counts_original.xlsx]

## Sheet: Data
	Lengths of British drumlins: the original frequencies input into Fig.8 of Clark et al. [2009]
	Centre of bin	Count
	25	0
	75	1
	125	23		log-normal
	175	239		μ	6.25395
	225	896		σ	0.472545
	275	1736
	325	2294		Gamma
	375	2675		α	3.12783
	425	2617		β (km-1)	5.33443
	475	2436
	525	2170		Exponential tail
	575	1908		ϕ (m)	398.887
	625	1548		λ (km-1)	3.28617
	675	1256
	725	1082
	775	852
	825	693
	875	553
	925	428
	975	407
	1025	324
	1075	277
	1125	202
	1175	177
	1225	193
	1275	150
	1325	130
	1375	122
	1425	85
	1475	80
	1525	81
	1575	60
	1625	57
	1675	48
	1725	30
	1775	35
	1825	39
	1875	25
	1925	22
	1975	31
	2025	17
	2075	27
	2125	15
	2175	10
	2225	10
	2275	10
	2325	8
	2375	8
	2425	5
	2475	4
	2525	10
	2575	4
	2625	2
	2675	6
	2725	3
	2775	2
	2825	3
	2875	9
	2925	3
	2975	3
	3025	5
	3075	2
	3125	3
	3175	2
	3225	2
	3275	2
	3325	0
	3375	1
	3425	0
	3475	0
	3525	0
	3575	2
	3625	3
	3675	0
	3725	2
	3775	0
	3825	0
	3875	0
	3925	2
	3975	0
	More	11		11 drumlins have W > 4000, not included in plot in Clark et al. (2009)

## Sheet: Calculation - log-normal
	Lengths of British drumlins: the original frequencies input into Fig.8 of Clark et al. [2009]
	Parameter	Value
	n	26167
	Mean of ln(xj)	6.25395	i.e. μ	=SUM(E28:E107)/C6
	Stdev of ln(xj)	0.472545	i.e. σ	=SQRT((1/(C6-1))*SUM(G28:G107))
	Centre of bin j i.e. (xj)	Count (Cj)	ln(xj)	cj*ln(xj)	ln(xj) - mean of ln(x)	cj*{[ln(xj) - mean of ln(x)]^2}
			=LN(B28)	=C28*D28	=D28-$C$7	=C28*(F28^2)
	25	0	3.21888	0	-3.03507	0
	75	1	4.31749	4.31749	-1.93646	3.74989
	125	23	4.82831	111.051	-1.42564	46.7461
	175	239	5.16479	1234.38	-1.08916	283.521
	225	896	5.4161	4852.83	-0.83785	628.985
	275	1736	5.61677	9750.71	-0.637179	704.811
	325	2294	5.78383	13268.1	-0.470125	507.014
	375	2675	5.92693	15854.5	-0.327024	286.077
	425	2617	6.05209	15838.3	-0.201861	106.637
	475	2436	6.16331	15013.8	-0.0906354	20.0112
	525	2170	6.2634	13591.6	0.00944802	0.193705
	575	1908	6.35437	12124.1	0.10042	19.2405
	625	1548	6.43775	9965.64	0.183801	52.296
	675	1256	6.51471	8182.48	0.260762	85.4043
	725	1082	6.58617	7126.24	0.332221	119.421
	775	852	6.65286	5668.24	0.398913	135.58
	825	693	6.71538	4653.76	0.461433	147.554
	875	553	6.77422	3746.15	0.520274	149.689
	925	428	6.82979	2923.15	0.575843	141.923
	975	407	6.88244	2801.15	0.628487	160.763
	1025	324	6.93245	2246.11	0.678498	149.156
	1075	277	6.98008	1933.48	0.726126	146.051
	1125	202	7.02554	1419.16	0.771588	120.26
	1175	177	7.06902	1251.22	0.815073	117.589
	1225	193	7.1107	1372.36	0.856746	141.665
	1275	150	7.1507	1072.61	0.896751	120.624
	1325	130	7.18917	934.592	0.935217	113.702
	1375	122	7.22621	881.597	0.972259	115.325
	1425	85	7.26193	617.264	1.00798	86.3615
	1475	80	7.29641	583.713	1.04246	86.9383
	1525	81	7.32975	593.71	1.0758	93.7449
	1575	60	7.36201	441.721	1.10806	73.6679
	1625	57	7.39326	421.416	1.13931	73.9879
	1675	48	7.42357	356.331	1.16962	65.6643
	1725	30	7.45298	223.589	1.19903	43.1303
	1775	35	7.48156	261.854	1.22761	52.7455
	1825	39	7.50934	292.864	1.25539	61.4637
	1875	25	7.53636	188.409	1.28241	41.1146
	1925	22	7.56268	166.379	1.30873	37.6811
	1975	31	7.58832	235.238	1.33437	55.1971
	2025	17	7.61332	129.427	1.35937	31.4143
	2075	27	7.63772	206.218	1.38377	51.6998
	2125	15	7.66153	114.923	1.40758	29.7191
	2175	10	7.68478	76.8478	1.43083	20.4729
	2225	10	7.70751	77.0751	1.45356	21.1284
	2275	10	7.72974	77.2974	1.47579	21.7794
	2325	8	7.75148	62.0118	1.49753	17.9407
	2375	8	7.77275	62.182	1.5188	18.4541
	2425	5	7.79359	38.9679	1.53964	11.8524
	2475	4	7.814	31.256	1.56005	9.73497
	2525	10	7.834	78.34	1.58005	24.9655
	2575	4	7.8536	31.4144	1.59965	10.2356
	2625	2	7.87284	15.7457	1.61889	5.24158
	2675	6	7.8917	47.3502	1.63775	16.0934
	2725	3	7.91022	23.7307	1.65627	8.22973
	2775	2	7.92841	15.8568	1.67446	5.6076
	2825	3	7.94626	23.8388	1.69231	8.59177
	2875	9	7.96381	71.6743	1.70986	26.3125
	2925	3	7.98105	23.9431	1.7271	8.94862
	2975	3	7.998	23.994	1.74405	9.12512
	3025	5	8.01467	40.0733	1.76072	15.5006
	3075	2	8.03106	16.0621	1.77711	6.31624
	3125	3	8.04719	24.1416	1.79324	9.64712
	3175	2	8.06306	16.1261	1.80911	6.54578
	3225	2	8.07869	16.1574	1.82474	6.65934
	3275	2	8.09407	16.1881	1.84012	6.7721
	3325	0	8.10922	0	1.85527	0
	3375	1	8.12415	8.12415	1.8702	3.49765
	3425	0	8.13886	0	1.88491	0
	3475	0	8.15335	0	1.8994	0
	3525	0	8.16764	0	1.91369	0
	3575	2	8.18172	16.3634	1.92777	7.4326
	3625	3	8.19561	24.5868	1.94166	11.3101
	3675	0	8.20931	0	1.95536	0
	3725	2	8.22282	16.4456	1.96887	7.75291
	3775	0	8.23616	0	1.98221	0
	3825	0	8.24931	0	1.99536	0
	3875	0	8.2623	0	2.00835	0
	3925	2	8.27512	16.5502	2.02117	8.17027
	3975	0	8.28778	0	2.03383	0

## Sheet: Calculation - rest
	Lengths of British drumlins: the original frequencies input into Fig.8 of Clark et al. [2009]
	Parameter	Value
	n	26167		=SUM(C33:C114)
	Mean	586.348		=SUM(D33:D114)/C14
	Standard Deviation	331.538		=SQRT((1/(C14-1))*SUM(E35:E114))
	Alpha (a)	3.12783		=(C15/C16)^2
	Beta (β)	0.00533443		=C15/(C16^2)
	Mode (ϕ)	398.887		=(C17-1)/C18
	Exponent (λ)	0.00328617		=SUM(H35:H114)/SUM(I35:I114)
				Alpha (a)
	Mean			β - Called lambda for Gamma (lg) in Hillier et al. [2013]
						Gradient (l)
	Standard Deviation
				Mode (φ)
	Centre of bin j i.e. (xj)	Count (Cj)	xj*Cj	Cj*(xj - mean x)^2	Above mode?	Amount above mode	Cj sbove mode	xj*Cj above mode
			=B35*C35	=C35*((B35-C$15)^2	=IF(B35-C$19 > 0, 1, 0)	=(B35-C$19)*F35	=F35*C35	=G35*H35
	25	0	0	0	0	0	0	0
	75	1	75	261477	0	0	0	0
	125	23	2875	4.89537e+06	0	0	0	0
	175	239	41825	4.04406e+07	0	0	0	0
	225	896	201600	1.16993e+08	0	0	0	0
	275	1736	477400	1.68284e+08	0	0	0	0
	325	2294	745550	1.56687e+08	0	0	0	0
	375	2675	1003125	1.19487e+08	0	0	0	0
	425	2617	1112225	6.8129e+07	1	26.1133	2617	68338.4
	475	2436	1157100	3.02026e+07	1	76.1133	2436	185412
	525	2170	1139250	8.16703e+06	1	126.113	2170	273666
	575	1908	1097100	245718	1	176.113	1908	336024
	625	1548	967500	2.31265e+06	1	226.113	1548	350023
	675	1256	847800	9.87107e+06	1	276.113	1256	346798
	725	1082	784450	2.08007e+07	1	326.113	1082	352855
	775	852	660300	3.03222e+07	1	376.113	852	320449
	825	693	571725	3.94696e+07	1	426.113	693	295296
	875	553	483875	4.60759e+07	1	476.113	553	263291
	925	428	395900	4.90852e+07	1	526.113	428	225176
	975	407	396825	6.14774e+07	1	576.113	407	234478
	1025	324	332100	6.23426e+07	1	626.113	324	202861
	1075	277	297775	6.61422e+07	1	676.113	277	187283
	1125	202	227250	5.86094e+07	1	726.113	202	146675
	1175	177	207975	6.13324e+07	1	776.113	177	137372
	1225	193	236425	7.87201e+07	1	826.113	193	159440
	1275	150	191250	7.11362e+07	1	876.113	150	131417
	1325	130	172250	7.09288e+07	1	926.113	130	120395
	1375	122	167750	7.58805e+07	1	976.113	122	119086
	1425	85	121125	5.97836e+07	1	1026.11	85	87219.6
	1475	80	118000	6.31762e+07	1	1076.11	80	86089.1
	1525	81	123525	7.13664e+07	1	1126.11	81	91215.2
	1575	60	94500	5.86459e+07	1	1176.11	60	70566.8
	1625	57	92625	6.14915e+07	1	1226.11	57	69888.5
	1675	48	80400	5.68878e+07	1	1276.11	48	61253.4
	1725	30	51750	3.88958e+07	1	1326.11	30	39783.4
	1775	35	62125	4.94513e+07	1	1376.11	35	48164
	1825	39	71175	5.98361e+07	1	1426.11	39	55618.4
	1875	25	46875	4.15156e+07	1	1476.11	25	36902.8
	1925	22	42350	3.94237e+07	1	1526.11	22	33574.5
	1975	31	61225	5.9779e+07	1	1576.11	31	48859.5
	2025	17	34425	3.51852e+07	1	1626.11	17	27643.9
	2075	27	56025	5.98343e+07	1	1676.11	27	45255.1
	2125	15	31875	3.55117e+07	1	1726.11	15	25891.7
	2175	10	21750	2.52381e+07	1	1776.11	10	17761.1
	2225	10	22250	2.68518e+07	1	1826.11	10	18261.1
	2275	10	22750	2.85154e+07	1	1876.11	10	18761.1
	2325	8	18600	2.41833e+07	1	1926.11	8	15408.9
	2375	8	19000	2.55942e+07	1	1976.11	8	15808.9
	2425	5	12125	1.69032e+07	1	2026.11	5	10130.6
	2475	4	9900	1.4268e+07	1	2076.11	4	8304.45
	2525	10	25250	3.75837e+07	1	2126.11	10	21261.1
	2575	4	10300	1.58189e+07	1	2176.11	4	8704.45
	2625	2	5250	8.3122e+06	1	2226.11	2	4452.23
	2675	6	16050	2.61748e+07	1	2276.11	6	13656.7
	2725	3	8175	1.37215e+07	1	2326.11	3	6978.34
	2775	2	5550	9.58039e+06	1	2376.11	2	4752.23
	2825	3	8475	1.50347e+07	1	2426.11	3	7278.34
	2875	9	25875	4.71413e+07	1	2476.11	9	22285
	2925	3	8775	1.64079e+07	1	2526.11	3	7578.34
	2975	3	8925	1.7117e+07	1	2576.11	3	7728.34
	3025	5	15125	2.97351e+07	1	2626.11	5	13130.6
	3075	2	6150	1.23868e+07	1	2676.11	2	5352.23
	3125	3	9375	1.93343e+07	1	2726.11	3	8178.34
	3175	2	6350	1.34022e+07	1	2776.11	2	5552.23
	3225	2	6450	1.3925e+07	1	2826.11	2	5652.23
	3275	2	6550	1.44577e+07	1	2876.11	2	5752.23
	3325	0	0	0	1	2926.11	0	0
	3375	1	3375	7.77658e+06	1	2976.11	1	2976.11
	3425	0	0	0	1	3026.11	0	0
	3475	0	0	0	1	3076.11	0	0
	3525	0	0	0	1	3126.11	0	0
	3575	2	7150	1.78641e+07	1	3176.11	2	6352.23
	3625	3	10875	2.77002e+07	1	3226.11	3	9678.34
	3675	0	0	0	1	3276.11	0	0
	3725	2	7450	1.97023e+07	1	3326.11	2	6652.23
	3775	0	0	0	1	3376.11	0	0
	3825	0	0	0	1	3426.11	0	0
	3875	0	0	0	1	3476.11	0	0
	3925	2	7850	2.22932e+07	1	3526.11	2	7052.23
	3975	0	0	0	1	3576.11	0	0
