# Supplementary material for: Exploring Explanations of Subglacial Bedform Sizes Using Statistical Models
Source: PLoS One. 2016 Jul 26;11(7):e0159489. doi: 10.1371/journal.pone.0159489 (PMC4961447; doi:10.1371/journal.pone.0159489)
Supplement: S1 File — Also includes a summary table of notation used in the manuscript. (ZIP) [file pone.0159489.s001.zip › S1 File/Clark_2009_Brit_W_counts_digitized.xlsx]

## Sheet: Data
	Widths of British drumlins digitized from Fig.8 of Clark et al. [2009]
	Centre of bin	Count
	61.1414	18.0602
	71.2989	81.2834
	80.9646	167.021		log-normal
	90.8897	335.305		μ	5.27104
	100.594	691.197		σ	0.357488
	110.307	1108.19
	120.497	1398.69		Gamma
	129.956	1769.59		α	6.68064
	139.892	2017.21		β (km-1)	32.1426
	149.57	2185.49
	159.486	2294.81		Exponential tail
	169.376	2214.38		ϕ (m)	176.732
	178.801	2349.44		λ (km-1)	13.4854
	188.921	2146.79
	198.816	2103.88
	208.437	1879.8
	218.322	1766.14
	227.452	1565.64
	237.324	1368.36
	247.202	1202.17
	256.825	988.806
	266.719	945.897
	276.355	818.299
	285.998	744.302
	295.391	656.369
	305.031	565.22
	314.919	474.07
	325.061	427.945
	334.704	356.092
	344.599	308.896
	353.999	272.421
	363.888	184.487
	373.545	209.118
	383.684	143.697
	393.337	141.527
	402.741	128.637
	412.885	97.5206
	422.289	81.4148
	431.696	87.8218
	441.841	63.1377
	451.496	75.9763
	461.89	62.0119
	471.046	43.7626
	481.195	43.7354
	490.6	39.4221
	500.5	34.0353
	510.154	39.3697
	520.053	26.4786
	529.707	25.3807
	539.857	33.9299
	549.261	25.3283
	559.903	13.5073
	569.806	25.2732
	579.705	14.5263
	589.606	12.3557
	599.756	20.9048
	609.904	20.8776
	620.299	13.3455
	630.2	13.3189
	641.09	6.85748
	673.269	12.1314
	702.971	5.61959
	723.021	6.6379
	733.169	4.46662

## Sheet: Calculation - log-normal
	Widths of British drumlins digitized from Fig.8 of Clark et al. [2009]
	Parameter	Value
	n	36978.4
	Mean of ln(xj)	5.27104	i.e. μ	=SUM(E28:E91)/C6
	Stdev of ln(xj)	0.357488	i.e. σ	=SQRT((1/(C6-1))*SUM(G28:G91))
	Centre of bin j i.e. (xj)	Count (Cj)	ln(xj)	cj*ln(xj)	ln(xj) - mean of ln(x)	cj*{[ln(xj) - mean of ln(x)]^2}
			=LN(B28)	=C28*D28	=D28-$C$7	=C28*(F28^2)
	61.1414	18.0602	4.11319	74.2849	-1.15785	24.2118
	71.2989	81.2834	4.26688	346.827	-1.00416	81.9608
	80.9646	167.021	4.39401	733.892	-0.877027	128.468
	90.8897	335.305	4.50965	1512.11	-0.761393	194.382
	100.594	691.197	4.61109	3187.17	-0.659946	301.036
	110.307	1108.19	4.70327	5212.14	-0.567771	357.242
	120.497	1398.69	4.79163	6702	-0.479414	321.472
	129.956	1769.59	4.8672	8612.95	-0.403843	288.601
	139.892	2017.21	4.94087	9966.76	-0.330166	219.894
	149.57	2185.49	5.00776	10944.4	-0.263275	151.485
	159.486	2294.81	5.07196	11639.2	-0.19908	90.9498
	169.376	2214.38	5.13212	11364.5	-0.138918	42.7336
	178.801	2349.44	5.18627	12184.8	-0.0847642	16.8806
	188.921	2146.79	5.24133	11252	-0.0297111	1.89508
	198.816	2103.88	5.29238	11134.6	0.0213391	0.958015
	208.437	1879.8	5.33964	10037.5	0.0685984	8.84587
	218.322	1766.14	5.38597	9512.37	0.114931	23.3294
	227.452	1565.64	5.42694	8496.65	0.155899	38.052
	237.324	1368.36	5.46943	7484.15	0.198389	53.8563
	247.202	1202.17	5.5102	6624.19	0.239166	68.7642
	256.825	988.806	5.54839	5486.28	0.277355	76.0644
	266.719	945.897	5.5862	5283.97	0.315159	93.9512
	276.355	818.299	5.62169	4600.22	0.350647	100.612
	285.998	744.302	5.65598	4209.76	0.384945	110.292
	295.391	656.369	5.6883	3733.63	0.417261	114.278
	305.031	565.22	5.72041	3233.29	0.449376	114.14
	314.919	474.07	5.75232	2727	0.481278	109.808
	325.061	427.945	5.78401	2475.24	0.512975	112.611
	334.704	356.092	5.81325	2070.05	0.542209	104.688
	344.599	308.896	5.84238	1804.69	0.571342	100.833
	353.999	272.421	5.8693	1598.92	0.598257	97.5026
	363.888	184.487	5.89685	1087.89	0.625807	72.2516
	373.545	209.118	5.92304	1238.62	0.651999	88.8969
	383.684	143.697	5.94982	854.969	0.678781	66.2073
	393.337	141.527	5.97467	845.575	0.703629	70.0689
	402.741	128.637	5.99829	771.603	0.727256	68.0362
	412.885	97.5206	6.02317	587.383	0.752131	55.1676
	422.289	81.4148	6.04569	492.209	0.774651	48.8557
	431.696	87.8218	6.06772	532.878	0.796683	55.7408
	441.841	63.1377	6.09095	384.568	0.819911	42.4446
	451.496	75.9763	6.11257	464.41	0.841528	53.8041
	461.89	62.0119	6.13533	380.463	0.864288	46.3225
	471.046	43.7626	6.15496	269.357	0.883917	34.1922
	481.195	43.7354	6.17627	270.122	0.905233	35.8389
	490.6	39.4221	6.19563	244.245	0.92459	33.7006
	500.5	34.0353	6.21561	211.55	0.944569	30.3667
	510.154	39.3697	6.23471	245.459	0.963675	36.5614
	520.053	26.4786	6.25393	165.596	0.982893	25.5804
	529.707	25.3807	6.27232	159.196	1.00128	25.446
	539.857	33.9299	6.2913	213.463	1.02026	35.3189
	549.261	25.3283	6.30857	159.786	1.03754	27.2654
	559.903	13.5073	6.32776	85.4711	1.05672	15.0832
	569.806	25.2732	6.3453	160.366	1.07426	29.166
	579.705	14.5263	6.36252	92.4238	1.09148	17.3056
	589.606	12.3557	6.37945	78.8225	1.10842	15.18
	599.756	20.9048	6.39652	133.718	1.12548	26.4804
	609.904	20.8776	6.4133	133.894	1.14226	27.2404
	620.299	13.3455	6.4302	85.814	1.15916	17.9317
	630.2	13.3189	6.44604	85.8543	1.175	18.3884
	641.09	6.85748	6.46317	44.3211	1.19213	9.7457
	673.269	12.1314	6.51215	79.0018	1.24111	18.6866
	702.971	5.61959	6.55532	36.8382	1.28428	9.26877
	723.021	6.6379	6.58344	43.7002	1.3124	11.4331
	733.169	4.46662	6.59738	29.468	1.32634	7.85755

## Sheet: Calculation - rest
	Widths of British drumlins digitized from Fig.8 of Clark et al. [2009]
	Parameter	Value
	n	36978.4		=SUM(C33:C114)
	Mean	207.844		=SUM(D33:D114)/C14
	Standard Deviation	80.4133		=SQRT((1/(C14-1))*SUM(E35:E98))
	Alpha (a)	6.68064		=(C15/C16)^2
	Beta (β)	0.0321426		=C15/(C16^2)
	Mode (ϕ)	176.732		=(C17-1)/C18
	Exponent (λ)	0.0134854		=SUM(H35:H114)/SUM(I35:I98)
				Alpha (a)
	Mean			β - Called lambda for Gamma (lg) in Hillier et al. [2013]
						Gradient (l)
	Standard Deviation
				Mode (φ)
	Centre of bin j i.e. (xj)	Count (Cj)	xj*Cj	Cj*(xj - mean x)^2	Above mode?	Amount above mode	Cj sbove mode	xj*Cj above mode
			=B35*C35	=C35*((B35-C$15)^2	=IF(B35-C$19 > 0, 1, 0)	=(B35-C$19)*F35	=F35*C35	=G35*H35
	61.1414	18.0602	1104.22	388683	0	0	0	0
	71.2989	81.2834	5795.42	1.51548e+06	0	0	0	0
	80.9646	167.021	13522.8	2.68875e+06	0	0	0	0
	90.8897	335.305	30475.7	4.58637e+06	0	0	0	0
	100.594	691.197	69530.2	7.95047e+06	0	0	0	0
	110.307	1108.19	122242	1.05427e+07	0	0	0	0
	120.497	1398.69	168538	1.06712e+07	0	0	0	0
	129.956	1769.59	229969	1.07352e+07	0	0	0	0
	139.892	2017.21	282192	9.31419e+06	0	0	0	0
	149.57	2185.49	326884	7.42155e+06	0	0	0	0
	159.486	2294.81	365992	5.36621e+06	0	0	0	0
	169.376	2214.38	375063	3.27675e+06	0	0	0	0
	178.801	2349.44	420082	1.98165e+06	1	2.06898	2349.44	4860.93
	188.921	2146.79	405574	768707	1	12.1885	2146.79	26166.3
	198.816	2103.88	418285	171475	1	22.0834	2103.88	46460.9
	208.437	1879.8	391820	662.182	1	31.7049	1879.8	59598.9
	218.322	1766.14	385587	193912	1	41.5896	1766.14	73453
	227.452	1565.64	356108	601950	1	50.7194	1565.64	79408.4
	237.324	1368.36	324745	1.18927e+06	1	60.5922	1368.36	82911.9
	247.202	1202.17	297178	1.86223e+06	1	70.4694	1202.17	84716
	256.825	988.806	253950	2.37229e+06	1	80.0924	988.806	79195.8
	266.719	945.897	252289	3.27883e+06	1	89.9872	945.897	85118.7
	276.355	818.299	226141	3.84091e+06	1	99.6225	818.299	81521
	285.998	744.302	212869	4.54624e+06	1	109.265	744.302	81326.4
	295.391	656.369	193886	5.03078e+06	1	118.659	656.369	77884
	305.031	565.22	172410	5.33877e+06	1	128.299	565.22	72517.3
	314.919	474.07	149294	5.43532e+06	1	138.187	474.07	65510.4
	325.061	427.945	139108	5.87996e+06	1	148.329	427.945	63476.7
	334.704	356.092	119186	5.73084e+06	1	157.972	356.092	56252.7
	344.599	308.896	106445	5.77697e+06	1	167.867	308.896	51853.3
	353.999	272.421	96437	5.81934e+06	1	177.267	272.421	48291.4
	363.888	184.487	67132.7	4.49224e+06	1	187.156	184.487	34527.9
	373.545	209.118	78115.1	5.74175e+06	1	196.813	209.118	41157.2
	383.684	143.697	55134.1	4.44308e+06	1	206.952	143.697	29738.3
	393.337	141.527	55667.7	4.86964e+06	1	216.605	141.527	30655.4
	402.741	128.637	51807.4	4.88629e+06	1	226.009	128.637	29073.1
	412.885	97.5206	40264.8	4.09998e+06	1	236.153	97.5206	23029.8
	422.289	81.4148	34380.6	3.74401e+06	1	245.557	81.4148	19992
	431.696	87.8218	37912.3	4.40074e+06	1	254.964	87.8218	22391.4
	441.841	63.1377	27896.8	3.45709e+06	1	265.109	63.1377	16738.3
	451.496	75.9763	34303	4.51045e+06	1	274.764	75.9763	20875.5
	461.89	62.0119	28642.7	4.00223e+06	1	285.158	62.0119	17683.2
	471.046	43.7626	20614.2	3.03168e+06	1	294.314	43.7626	12879.9
	481.195	43.7354	21045.3	3.26795e+06	1	304.462	43.7354	13315.8
	490.6	39.4221	19340.5	3.15184e+06	1	313.868	39.4221	12373.3
	500.5	34.0353	17034.7	2.91505e+06	1	323.768	34.0353	11019.5
	510.154	39.3697	20084.6	3.59806e+06	1	333.422	39.3697	13126.7
	520.053	26.4786	13770.3	2.58101e+06	1	343.321	26.4786	9090.68
	529.707	25.3807	13444.3	2.62934e+06	1	352.975	25.3807	8958.74
	539.857	33.9299	18317.3	3.74018e+06	1	363.124	33.9299	12320.8
	549.261	25.3283	13911.9	2.95242e+06	1	372.529	25.3283	9435.53
	559.903	13.5073	7562.79	1.67418e+06	1	383.171	13.5073	5175.61
	569.806	25.2732	14400.8	3.31121e+06	1	393.074	25.2732	9934.24
	579.705	14.5263	8420.97	2.00871e+06	1	402.973	14.5263	5853.7
	589.606	12.3557	7284.98	1.80075e+06	1	412.874	12.3557	5101.34
	599.756	20.9048	12537.8	3.21088e+06	1	423.023	20.9048	8843.22
	609.904	20.8776	12733.3	3.37492e+06	1	433.172	20.8776	9043.59
	620.299	13.3455	8278.18	2.27032e+06	1	443.567	13.3455	5919.6
	630.2	13.3189	8393.58	2.3759e+06	1	453.468	13.3189	6039.7
	641.09	6.85748	4396.26	1.28717e+06	1	464.358	6.85748	3184.33
	673.269	12.1314	8167.73	2.62793e+06	1	496.537	12.1314	6023.71
	702.971	5.61959	3950.41	1.37765e+06	1	526.239	5.61959	2957.25
	723.021	6.6379	4799.34	1.76175e+06	1	546.289	6.6379	3626.21
	733.169	4.46662	3274.79	1.23264e+06	1	556.437	4.46662	2485.39
