# Supplementary material for: Exploring Explanations of Subglacial Bedform Sizes Using Statistical Models
Source: PLoS One. 2016 Jul 26;11(7):e0159489. doi: 10.1371/journal.pone.0159489 (PMC4961447; doi:10.1371/journal.pone.0159489)
Supplement: S1 File — Also includes a summary table of notation used in the manuscript. (ZIP) [file pone.0159489.s001.zip › S1 File/Clark_2009_Brit_W_counts_original.xlsx]

## Sheet: Data
	Widths of British drumlins: the original frequencies input into Fig.8 of Clark et al. [2009]
	Centre of bin	Count
	5	0
	15	0
	25	0		log-normal
	35	1		μ	5.27895
	45	1		σ	0.366777
	55	6
	65	28		Gamma
	75	90		α	6.26397
	85	189		β (km-1)	29.795
	95	353
	105	648		Exponential tail
	115	864		ϕ (m)	176.673
	125	1133		λ (km-1)	12.1747
	135	1320
	145	1457
	155	1605
	165	1569
	175	1641
	185	1534
	195	1546
	205	1388
	215	1332
	225	1157
	235	986
	245	952
	255	756
	265	709
	275	631
	285	568
	295	508
	305	430
	315	380
	325	336
	335	270
	345	220
	355	215
	365	156
	375	141
	385	119
	395	118
	405	94
	415	71
	425	62
	435	57
	445	43
	455	51
	465	36
	475	32
	485	28
	495	30
	505	21
	515	26
	525	18
	535	18
	545	21
	555	20
	565	19
	575	16
	585	12
	595	10
	605	12
	615	14
	625	12
	635	9
	645	7
	655	7
	665	4
	675	11
	685	7
	695	6
	705	3
	715	2
	725	4
	735	1
	745	4
	755	0
	765	6
	775	2
	785	0
	795	1
	More	24		24 drumlins have W > 800, not included in plot in Clark et al. (2009)

## Sheet: Calculation - log-normal
	Widths of British drumlins digitised from Fig.8 of Clark et al. [2009]
	Parameter	Value
	n	26154
	Mean of ln(xj)	5.27895	i.e. μ	=SUM(E28:E107)/C6
	Stdev of ln(xj)	0.366777	i.e. σ	=SQRT((1/(C6-1))*SUM(G28:G107))
	Centre of bin j i.e. (xj)	Count (Cj)	ln(xj)	cj*ln(xj)	ln(xj) - mean of ln(x)	cj*{[ln(xj) - mean of ln(x)]^2}
			=LN(B28)	=C28*D28	=D28-$C$7	=C28*(F28^2)
	5	0	1.60944	0	-3.66951	0
	15	0	2.70805	0	-2.5709	0
	25	0	3.21888	0	-2.06007	0
	35	1	3.55535	3.55535	-1.7236	2.97079
	45	1	3.80666	3.80666	-1.47228	2.16762
	55	6	4.00733	24.044	-1.27161	9.70198
	65	28	4.17439	116.883	-1.10456	34.1614
	75	90	4.31749	388.574	-0.961457	83.196
	85	189	4.44265	839.661	-0.836294	132.184
	95	353	4.55388	1607.52	-0.725068	185.581
	105	648	4.65396	3015.77	-0.624985	253.113
	115	864	4.74493	4099.62	-0.534013	246.387
	125	1133	4.82831	5470.48	-0.450632	230.077
	135	1320	4.90527	6474.96	-0.37367	184.311
	145	1457	4.97673	7251.1	-0.302212	133.07
	155	1605	5.04343	8094.7	-0.23552	89.0289
	165	1569	5.10595	8011.23	-0.173	46.9585
	175	1641	5.16479	8475.41	-0.114159	21.3861
	185	1534	5.22036	8008.03	-0.0585895	5.2658
	195	1546	5.273	8152.06	-0.00594572	0.0546535
	205	1388	5.32301	7388.34	0.0440647	2.69508
	215	1332	5.37064	7153.69	0.0916928	11.1989
	225	1157	5.4161	6266.43	0.137155	21.7649
	235	986	5.45959	5383.15	0.18064	32.1741
	245	952	5.50126	5237.2	0.222313	47.0507
	255	756	5.54126	4189.2	0.262318	52.021
	265	709	5.57973	3956.03	0.300785	64.1442
	275	631	5.61677	3544.18	0.337826	72.0137
	285	568	5.65249	3210.61	0.373544	79.2559
	295	508	5.68698	2888.98	0.40803	84.5762
	305	430	5.72031	2459.73	0.441367	83.7659
	315	380	5.75257	2185.98	0.473627	85.2427
	325	336	5.78383	1943.37	0.50488	85.6477
	335	270	5.81413	1569.82	0.535185	77.3343
	345	220	5.84354	1285.58	0.564599	70.1299
	355	215	5.87212	1262.51	0.593173	75.6485
	365	156	5.8999	920.384	0.620952	60.1507
	375	141	5.92693	835.697	0.647981	59.2029
	385	119	5.95324	708.436	0.674298	54.1067
	395	118	5.97889	705.509	0.69994	57.8102
	405	94	6.00389	564.365	0.724942	49.4008
	415	71	6.02828	428.008	0.749333	39.8665
	425	62	6.05209	375.23	0.773144	37.0606
	435	57	6.07535	346.295	0.796401	36.1525
	445	43	6.09807	262.217	0.819129	28.8518
	455	51	6.1203	312.135	0.841352	36.1015
	465	36	6.14204	221.113	0.863092	26.8174
	475	32	6.16331	197.226	0.88437	25.0275
	485	28	6.18415	173.156	0.905204	22.943
	495	30	6.20456	186.137	0.925612	25.7028
	505	21	6.22456	130.716	0.945613	18.7779
	515	26	6.24417	162.348	0.965222	24.223
	525	18	6.2634	112.741	0.984453	17.4447
	535	18	6.28227	113.081	1.00332	18.1198
	545	21	6.30079	132.317	1.02184	21.9273
	555	20	6.31897	126.379	1.04002	21.633
	565	19	6.33683	120.4	1.05788	21.2631
	575	16	6.35437	101.67	1.07542	18.5046
	585	12	6.37161	76.4593	1.09267	14.327
	595	10	6.38856	63.8856	1.10962	12.3125
	605	12	6.40523	76.8627	1.12628	15.2222
	615	14	6.42162	89.9027	1.14268	18.2799
	625	12	6.43775	77.253	1.15881	16.114
	635	9	6.45362	58.0826	1.17468	12.4189
	645	7	6.46925	45.2848	1.19031	9.91778
	655	7	6.48464	45.3924	1.20569	10.1758
	665	4	6.49979	25.9991	1.22084	5.96182
	675	11	6.51471	71.6618	1.23577	16.7983
	685	7	6.52942	45.7059	1.25047	10.9458
	695	6	6.54391	39.2635	1.26497	9.60084
	705	3	6.5582	19.6746	1.27925	4.90946
	715	2	6.57228	13.1446	1.29334	3.34544
	725	4	6.58617	26.3447	1.30723	6.83536
	735	1	6.59987	6.59987	1.32093	1.74484
	745	4	6.61338	26.4535	1.33444	7.12291
	755	0	6.62672	0	1.34777	0
	765	6	6.63988	39.8393	1.36093	11.1128
	775	2	6.65286	13.3057	1.37392	3.7753
	785	0	6.66568	0	1.38674	0
	795	1	6.67834	6.67834	1.3994	1.95831

## Sheet: Calculation - rest
	Widths of British drumlins digitised from Fig.8 of Clark et al. [2009]
	Parameter	Value
	n	26154		=SUM(C33:C114)
	Mean	210.236		=SUM(D33:D114)/C14
	Standard Deviation	84.0004		=SQRT((1/(C14-1))*SUM(E35:E114))
	Alpha (a)	6.26397		=(C15/C16)^2
	Beta (β)	0.029795		=C15/(C16^2)
	Mode (ϕ)	176.673		=(C17-1)/C18
	Exponent (λ)	0.0121747		=SUM(H35:H114)/SUM(I35:I114)
				Alpha (a)
	Mean			β - Called lambda for Gamma (lg) in Hillier et al. [2013]
						Gradient (l)
	Standard Deviation
				Mode (φ)
	Centre of bin j i.e. (xj)	Count (Cj)	xj*Cj	Cj*(xj - mean x)^2	Above mode?	Amount above mode	Cj sbove mode	xj*Cj above mode
			=B35*C35	=C35*((B35-C$15)^2	=IF(B35-C$19 > 0, 1, 0)	=(B35-C$19)*F35	=F35*C35	=G35*H35
	5	0	0	0	0	0	0	0
	15	0	0	0	0	0	0	0
	25	0	0	0	0	0	0	0
	35	1	35	30707.5	0	0	0	0
	45	1	45	27302.8	0	0	0	0
	55	6	330	144588	0	0	0	0
	65	28	1820	590614	0	0	0	0
	75	90	6750	1.64598e+06	0	0	0	0
	85	189	16065	2.96426e+06	0	0	0	0
	95	353	33535	4.68757e+06	0	0	0	0
	105	648	68040	7.17629e+06	0	0	0	0
	115	864	99360	7.83631e+06	0	0	0	0
	125	1133	141625	8.23135e+06	0	0	0	0
	135	1320	178200	7.47171e+06	0	0	0	0
	145	1457	211265	6.20052e+06	0	0	0	0
	155	1605	248775	4.8968e+06	0	0	0	0
	165	1569	258885	3.21057e+06	0	0	0	0
	175	1641	287175	2.03737e+06	0	0	0	0
	185	1534	283790	976900	1	8.32716	1534	12773.9
	195	1546	301470	358860	1	18.3272	1546	28333.8
	205	1388	284540	38046.1	1	28.3272	1388	39318.1
	215	1332	286380	30236.7	1	38.3272	1332	51051.8
	225	1157	260325	252214	1	48.3272	1157	55914.5
	235	986	231710	604693	1	58.3272	986	57510.6
	245	952	233240	1.15056e+06	1	68.3272	952	65047.5
	255	756	192780	1.51492e+06	1	78.3272	756	59215.3
	265	709	187885	2.1264e+06	1	88.3272	709	62624
	275	631	173525	2.64669e+06	1	98.3272	631	62044.4
	285	568	161880	3.17496e+06	1	108.327	568	61529.8
	295	508	149860	3.64999e+06	1	118.327	508	60110.2
	305	430	131150	3.86153e+06	1	128.327	430	55180.7
	315	380	119700	4.17073e+06	1	138.327	380	52564.3
	325	336	109200	4.42542e+06	1	148.327	336	49837.9
	335	270	90450	4.20287e+06	1	158.327	270	42748.3
	345	220	75900	3.99552e+06	1	168.327	220	37032
	355	215	76325	4.5057e+06	1	178.327	215	38340.3
	365	156	56940	3.73652e+06	1	188.327	156	29379
	375	141	52875	3.82777e+06	1	198.327	141	27964.1
	385	119	45815	3.63457e+06	1	208.327	119	24790.9
	395	118	46610	4.02827e+06	1	218.327	118	25762.6
	405	94	38070	3.56572e+06	1	228.327	94	21462.8
	415	71	29465	2.97692e+06	1	238.327	71	16921.2
	425	62	26350	2.85967e+06	1	248.327	62	15396.3
	435	57	24795	2.87959e+06	1	258.327	57	14724.6
	445	43	19135	2.36992e+06	1	268.327	43	11538.1
	455	51	23205	3.05539e+06	1	278.327	51	14194.7
	465	36	16740	2.33658e+06	1	288.327	36	10379.8
	475	32	15200	2.24321e+06	1	298.327	32	9546.47
	485	28	13580	2.11387e+06	1	308.327	28	8633.16
	495	30	14850	2.43272e+06	1	318.327	30	9549.81
	505	21	10605	1.82461e+06	1	328.327	21	6894.87
	515	26	13390	2.41492e+06	1	338.327	26	8796.51
	525	18	9450	1.78338e+06	1	348.327	18	6269.89
	535	18	9630	1.8985e+06	1	358.327	18	6449.89
	545	21	11445	2.35341e+06	1	368.327	21	7734.87
	555	20	11100	2.37725e+06	1	378.327	20	7566.54
	565	19	10735	2.3913e+06	1	388.327	19	7378.22
	575	16	9200	2.12885e+06	1	398.327	16	6373.23
	585	12	7020	1.68538e+06	1	408.327	12	4899.93
	595	10	5950	1.48044e+06	1	418.327	10	4183.27
	605	12	7260	1.87007e+06	1	428.327	12	5139.93
	615	14	8610	2.29368e+06	1	438.327	14	6136.58
	625	12	7500	2.06435e+06	1	448.327	12	5379.93
	635	9	5715	1.62382e+06	1	458.327	9	4124.94
	645	7	4515	1.32314e+06	1	468.327	7	3278.29
	655	7	4585	1.38471e+06	1	478.327	7	3348.29
	665	4	2660	827243	1	488.327	4	1953.31
	675	11	7425	2.37607e+06	1	498.327	11	5481.6
	685	7	4795	1.57781e+06	1	508.327	7	3558.29
	695	6	4170	1.40998e+06	1	518.327	6	3109.96
	705	3	2115	734376	1	528.327	3	1584.98
	715	2	1430	509574	1	538.327	2	1076.65
	725	4	2900	1.05993e+06	1	548.327	4	2193.31
	735	1	735	275378	1	558.327	1	558.327
	745	4	2980	1.14389e+06	1	568.327	4	2273.31
	755	0	0	0	1	578.327	0	0
	765	6	4590	1.84658e+06	1	588.327	6	3529.96
	775	2	1550	637918	1	598.327	2	1196.65
	785	0	0	0	1	608.327	0	0
	795	1	795	341949	1	618.327	1	618.327
