# Supplementary material for: Exploring Explanations of Subglacial Bedform Sizes Using Statistical Models
Source: PLoS One. 2016 Jul 26;11(7):e0159489. doi: 10.1371/journal.pone.0159489 (PMC4961447; doi:10.1371/journal.pone.0159489)
Supplement: S1 File — Also includes a summary table of notation used in the manuscript. (ZIP) [file pone.0159489.s001.zip › S1 File/Hillier2013_worked_example.xls]

## Sheet: Clark_2009_Brit_L
	Parameterisation: Worked Example
	1. Plot of the data
	2. Objective Parameterisation
	3. Estimate of the mode
								Alpha (a)
	Sum		36904.1
	Mean		587.707
	Standard Deviation		310.452
	Alpha (a)		3.58371		Mean			Lambda for Gamma (lg)
	Lambda for Gamma (lg)		0.00609779
	Mode (φ)		423.713
					Standard Deviation
								Mode (φ)
			423.713	7.5
			423.713	8.8
	Length (L)	Count (C)	C*L	C*(L-mean)2	Ln(count)
	122.328	24.4826	2994.91	5.30238e+06	3.19796
	172.446	309.713	53408.8	5.34074e+07	5.73565
	222.48	1095.52	243731	1.46132e+08	6.99898
	270.711	2139.78	579262	2.15019e+08	7.66846
	318.973	2998.93	956578	2.16576e+08	8.00601
	366.409	3532.12	1.2942e+06	1.72978e+08	8.16965
	417.431	3675.33	1.5342e+06	1.06562e+08	8.2094
	465.004	3381.98	1.57263e+06	5.0919e+07	8.12622
	516.089	3143.34	1.62224e+06	1.61225e+07	8.05304
	562.812	2671.88	1.50377e+06	1.6559e+06	7.89054
	613.042	2283.07	1.39962e+06	1.46544e+06	7.73328
	658.875	1867.48	1.23044e+06	9.45862e+06	7.53235
	709.089	1572.97	1.11538e+06	2.31756e+07	7.36072
	759.303	1278.45	970731	3.76443e+07	7.1534
	808.62	1088.71	880353	5.31319e+07	6.99275
	856.177	896.641	767683	6.46265e+07	6.79866
	904.62	664.99	601563	6.67876e+07	6.49977
	955.672	624.26	596588	8.45238e+07	6.43657
	1002.33	562.574	563885	9.67134e+07	6.33252
	1051.63	426.383	448397	9.17682e+07	6.05534
	1100.05	357.713	393502	9.38981e+07	5.87973
	1148.47	276.237	317250	8.68642e+07	5.62126
	1195.99	283.235	338746	1.04799e+08	5.64628
	1247.04	255.311	318383	1.10989e+08	5.54248
	1295.46	187.804	243293	9.40738e+07	5.2354
	1342.99	175.013	235041	9.98366e+07	5.16486
	1393.15	152.908	213024	9.91973e+07	5.02984
	1439.8	133.132	191683	9.66622e+07	4.89134
	1489.09	108.699	161863	8.8317e+07	4.68858
	1537.5	105.22	161776	9.49197e+07	4.65605
	1588.55	81.9524	130185	8.20907e+07	4.40614
	1636.95	72.6534	118930	7.99849e+07	4.2857
	1684.48	58.6975	98874.8	7.06079e+07	4.0724
	1733.77	47.0704	81609.2	6.18251e+07	3.85164
	1779.53	58.7251	104503	8.34156e+07	4.07287
	1831.46	49.4271	90523.8	7.64599e+07	3.9005
	1878.98	30.8146	57900	5.13798e+07	3.42799
	1930.91	30.8297	59529.4	5.56228e+07	3.42848
	1976.67	44.8128	88580.1	8.64537e+07	3.80249
	2025.96	25.0367	50723.4	5.17902e+07	3.22034
	2073.48	30.8712	64010.8	6.81489e+07	3.42982
	2125.41	25.0656	53274.7	5.92684e+07	3.2215
	2174.7	9.94607	21629.7	2.50496e+07	2.29718
	2221.34	9.95965	22123.8	2.65799e+07	2.29854
	2271.51	8.8101	20012.2	2.49783e+07	2.1759
	2318.15	8.82368	20454.6	2.64219e+07	2.17744
	2369.2	8.83853	20940.2	2.8051e+07	2.17912
	2420.24	8.85339	21427.3	2.97313e+07	2.1808
	2516.17	8.88131	22346.9	3.30293e+07	2.18395
	2858.52	10.1451	29000	5.23141e+07	2.31699
	4. Estimate of the gradient and intercept
	Sum (i.e. nf)		23128.2				Gradient (l)
	Mean (k)		312.375
	Gradient (l)		0.00320128
	L above mode	Count (from above)	C*L above mode
	41.291	3381.98	139645
	92.376	3143.34	290369
	139.099	2671.88	371656
	189.329	2283.07	432251
	235.162	1867.48	439160
	285.376	1572.97	448888
	335.59	1278.45	429035
	384.907	1088.71	419052
	432.464	896.641	387765
	480.907	664.99	319798
	531.959	624.26	332081
	578.617	562.574	325515
	627.917	426.383	267733
	676.337	357.713	241935
	724.757	276.237	200205
	772.277	283.235	218736
	823.327	255.311	210204
	871.747	187.804	163718
	919.277	175.013	160885
	969.437	152.908	148235
	1016.09	133.132	135274
	1065.38	108.699	115805
	1113.79	105.22	117193
	1164.84	81.9524	95461.2
	1213.24	72.6534	88145.8
	1260.77	58.6975	74003.9
	1310.06	47.0704	61664.9
	1355.82	58.7251	79620.5
	1407.75	49.4271	69580.9
	1455.27	30.8146	44843.5
	1507.2	30.8297	46466.4
	1552.96	44.8128	69592.4
	1602.25	25.0367	40115
	1649.77	30.8712	50930.3
	1701.7	25.0656	42654.1
	1750.99	9.94607	17415.4
	1797.63	9.95965	17903.7
	1847.8	8.8101	16279.3
	1894.44	8.82368	16715.9
	1945.49	8.83853	17195.2
	1996.53	8.85339	17676
	2092.46	8.88131	18583.8
	2434.81	10.1451	24701.4
	W	47.5943
	ln(nf)	10.0488
	ln(l)	-5.74421
	ln(W)	3.86271
	x-intercept	2974.98
	(shifted back)
	y-intercept	9.52374
	(shifted back)
	0	9.52374
	2974.98	0
