# Supplementary material for: Exploring Explanations of Subglacial Bedform Sizes Using Statistical Models
Source: PLoS One. 2016 Jul 26;11(7):e0159489. doi: 10.1371/journal.pone.0159489 (PMC4961447; doi:10.1371/journal.pone.0159489)
Supplement: S1 File — Also includes a summary table of notation used in the manuscript. (ZIP) [file pone.0159489.s001.zip › S1 File/HS2012_HWL.txt]

Metrics of drumlins digitised and quantified by Method 2 of Hillier and Smith (2012)
These are the data used in later analyses e.g. Hillier and Smith (2014) and Hillier et al. (2015)
n = 173 (5 of original 178 have h<0 m)
Feature at 52.4 m  tall is possibly mis-identified, is considered an outlier, and is not used in computing metrics.
Column 1 = Length (m)
Column 2 = Width (m)
Column 3 = Height (m)

704.08 180.078 7.89999
764.972 108.97 14.28
386.069 25.3247 4.59
764.751 146.181 4.15
668.928 102.985 7.49
334.232 108.337 19.04
214.3 68.3918 4.54
303.066 144.423 3.32999
329.557 136.647 2.77
553.731 11.155 10.09
572.699 112.326 3.22
264.353 114.393 3.43
444.026 155.844 17.38
406.773 11.0249 9.2
423.077 250.072 5.03
449.531 114.772 11.38
131.438 113.502 0.759995
488.527 207.59 9.97
530.473 122.99 4.96
251.711 79.6083 17.085
426.828 184.097 12.52
511.55 174.134 14.86
505.721 130.7 14.66
641.768 144.417 5.2
438.506 112.438 9.04
689.48 242.543 5.98
423.884 62.1719 8.64
348.478 144.253 10.72
359.527 185.075 4.565
340.067 115.627 5.54
297.876 120.417 4.57
297.264 32.131 6.32
808.313 218.864 5.24
552.311 217.102 2.73
529.094 229.641 11.4
288.919 58.5788 5.05
606.653 233.762 4.74
392.306 183.914 14.12
648.717 140.136 9.51
177.489 68.1713 6.96
352.689 164.199 8.38
151.972 12.2864 3.85
518.337 146.955 7.93
228.785 95.9064 3.55
357.02 89.8191 6.23
524.442 325.798 6.58
466.067 268.7 7.5
369.556 174.651 6.61
373.251 128.956 6.56
493.21 184.15 5.54
480.456 39.8956 11.86
434.896 182.394 4.81
20.4676 3.98862 1.76
279.487 75.8906 6.75
275.649 18.932 9.09
390.338 158.768 8.06
573.551 202.635 14.28
262.875 99.5302 2.27
394.214 123.561 11.64
309.332 94.7891 2.59
320.949 75.8331 12.18
344.137 71.7243 5.56
187.674 46.6301 0.0799999
482.289 111.232 13.23
232.564 34.0998 1.31
426.933 108.01 13.37
255.908 80.8847 8.09499
159.673 46.9779 2.14
1031.67 267.861 5
747.727 285.318 9.41
422.911 42.8017 13.36
212.493 87.4786 0.93
236.785 93.6427 14.89
199.119 14.2119 4.34
374.97 137.905 10.3
342.619 284.126 10.23
309.708 39.6527 5.56
643.585 162.263 13.13
212.643 90.2146 7.9
234.118 51.6453 2.58
253.294 32.4082 12.05
584.843 206.079 3.58
259.953 83.5247 0.73
324.419 112.686 6.45
198.265 157.577 8.95
376.826 148.595 3.77
331.73 68.998 2.63
478.549 135.005 11.12
246.942 142.908 3.46
370.578 105.038 3.31
300.309 102.26 1.9
349.536 153.923 4.06
389.922 233.885 15.64
319.638 97.7813 4.245
430.657 170.795 9.12
441.107 186.542 9.85
329.691 157.507 3.84
472.219 115.204 1.26
177.673 28.5385 4.6
309.539 23.43 1.39
377.728 96.2615 3.8
217.579 43.3675 2.98
392.457 117.536 2.8
343.182 168.354 7.5
159.158 55.1472 0.150002
716.538 70.5983 2.6
289.943 47.2597 4.17
206.639 64.7545 2.27
207.176 132.735 3.12
625.167 377.226 52.41
312.26 97.0345 3.02
309.481 47.1848 4.07
382.978 143.129 5.51
204.112 95.6408 2.2
293.235 68.8007 4.97
482.167 85.0794 3.47
409.792 145.597 2.59
196.845 25.5243 0.990002
223.912 59.5948 0.199997
176.823 12.7386 1.85
247.531 34.1265 3.12
179.656 78.0551 3.71
632.332 199.179 7.25
276.623 82.0878 1.54
325.606 112.985 2.68
437.866 50.945 6.95
692.741 143.377 11.2
188.181 113.861 7.715
694.752 106.8 10.87
646.891 146.198 6.88
414.291 133.558 3.89
485.632 187.279 2.89
223.547 93.001 2.03
230.377 44.62 1.32
216.431 160.953 2.2
543.146 159.385 5.06
445.783 144.716 3.9
218.384 43.5086 3.66
244.756 166.415 9
143.98 70.1907 2.245
432.964 132.295 2.53
504.036 76.8291 2.8
923.719 250.632 6.11
346.767 135.651 3.62
155.767 109.606 0.720001
781.082 110.885 10.41
249.789 76.3564 0.18
606.253 171.67 4.3
225.612 11.76 2.48
246.466 65.1515 0.760002
424.366 114.858 17.98
267.466 78.2071 2.3
371.408 115.408 1.55
239.226 109.163 4.47
243.52 57.9117 0.910004
195.706 90.4869 5.86
622.129 186.457 10.61
586.722 135.627 2.25999
115.752 62.7354 5.31
375.107 145.733 4.65
352.563 78.3565 3.66
238.218 104.076 5.19499
555.849 205.365 31.92
267.724 91.8516 18.86
210.412 119.783 9.73
308.152 142.783 0.139999
255.298 144.676 5
406.389 110.636 18.085
289.885 80.0649 6.12001
152.783 27.5435 2.54
117.246 24.1894 2.11
179.139 79.4312 5.25
157.041 64.9916 3.18498
