# Supplementary material for: Exploring Explanations of Subglacial Bedform Sizes Using Statistical Models
Source: PLoS One. 2016 Jul 26;11(7):e0159489. doi: 10.1371/journal.pone.0159489 (PMC4961447; doi:10.1371/journal.pone.0159489)
Supplement: S1 File — Also includes a summary table of notation used in the manuscript. (ZIP) [file pone.0159489.s001.zip › S1 File/HS2012_HWL_counts.xlsx]

## Sheet: Data
	Metrics of drumlins digitised and quantified by Method 2 of Hillier and Smith (2012)
	These are the data used in later analyses e.g. Hillier and Smith (2014) and Hillier et al. (2015)
	n = 173 (5 of original 178 have h<0 m)
	Feature at 52.4 m tall is possibly mis-identified, is considered an outlier, and is not used in computing metrics.
	Bin widths of 0.5, 10, 50 m have been used to follow Clark et al. (2009) and Spagnolo (2012)
	Height			Width			Length
	Centre of bin	Count		Centre of bin	Count		Centre of bin	Count
	0.25	5		5	1		25	1
	0.75	7		15	7		75	0
	1.25	4		25	6		125	4			log-normal	H	W	L
	1.75	5		35	6		175	17			μ	1.42578	4.52383	5.79189
	2.25	11		45	8		225	26			σ	0.888353	0.72237	0.480286
	2.75	14		55	6		275	18
	3.25	10		65	9		325	22			Gamma	H	W	L
	3.75	12		75	12		375	18			α	1.98753	3.1565	4.82231
	4.25	7		85	7		425	19			β (m-1)	0.352984	0.0279152	0.0132583
	4.75	10		95	12		475	9
	5.25	8		105	7		525	8			Exponential tail	H	W	L
	5.75	7		115	16		575	5			ϕ (m)	2.79765	77.2518	288.295
	6.25	5		125	4		625	8			λ (m-1)	0.225064	0.0143801	0.00573197
	6.75	7		135	8		675	3
	7.25	3		145	14		725	2
	7.75	3		155	5		775	1			See sheet containing values calculated
	8.25	3		165	5		825	1			for individual values for a comparison.
	8.75	3		175	4		875	0
	9.25	4		185	8		925	1
	9.75	3		195	1		975	0
	10.25	3		205	3		1025	1
	10.75	3		215	2
	11.25	3		225	1
	11.75	2		235	2
	12.25	2		245	1
	12.75	0		255	1
	13.25	4		265	2
	13.75	0		275	0
	14.25	2		285	2
	14.75	1		295	0
	15.25	0		305	0
	15.75	1		315	0
	16.25	0		325	1
	16.75	0		335	0
	17.25	0
	17.75	1
	18.25	1
	18.75	1
	19.25	0
	19.75	0
	20.25	0

## Sheet: H - log-normal
	Metrics of drumlins digitised and quantified by Method 2 of Hillier and Smith (2012)
	Parameter	Value
	n	155
	Mean of ln(xj)	1.42578	i.e. μ	=SUM(E28:E68)/C6
	Stdev of ln(xj)	0.888353	i.e. σ	=SQRT((1/(C6-1))*SUM(G28:G68))
	Centre of bin j i.e. (xj)	Count (Cj)	ln(xj)	cj*ln(xj)	ln(xj) - mean of ln(x)	cj*{[ln(xj) - mean of ln(x)]^2}
			=LN(B28)	=C28*D28	=D28-$C$7	=C28*(F28^2)
	0.25	5	-1.38629	-6.93147	-2.81207	39.5387
	0.75	7	-0.287682	-2.01377	-1.71346	20.5516
	1.25	4	0.223144	0.892574	-1.20263	5.78531
	1.75	5	0.559616	2.79808	-0.866161	3.75117
	2.25	11	0.81093	8.92023	-0.614847	4.1584
	2.75	14	1.0116	14.1624	-0.414176	2.40158
	3.25	10	1.17865	11.7865	-0.247122	0.610692
	3.75	12	1.32176	15.8611	-0.104021	0.129844
	4.25	7	1.44692	10.1284	0.0211422	0.00312894
	4.75	10	1.55814	15.5814	0.132368	0.175212
	5.25	8	1.65823	13.2658	0.232451	0.432269
	5.75	7	1.7492	12.2444	0.323423	0.732217
	6.25	5	1.83258	9.16291	0.406805	0.82745
	6.75	7	1.90954	13.3668	0.483766	1.6382
	7.25	3	1.981	5.943	0.555225	0.924823
	7.75	3	2.04769	6.14308	0.621916	1.16034
	8.25	3	2.11021	6.33064	0.684436	1.40536
	8.75	3	2.16905	6.50716	0.743277	1.65738
	9.25	4	2.22462	8.89849	0.798847	2.55262
	9.75	3	2.27727	6.8318	0.85149	2.17511
	10.25	3	2.32728	6.98183	0.901501	2.43811
	10.75	3	2.37491	7.12472	0.949129	2.70254
	11.25	3	2.42037	7.2611	0.994591	2.96764
	11.75	2	2.46385	4.92771	1.03808	2.15521
	12.25	2	2.50553	5.01105	1.07975	2.33172
	12.75	0	2.54553	0	1.11975	0
	13.25	4	2.584	10.336	1.15822	5.3659
	13.75	0	2.62104	0	1.19526	0
	14.25	2	2.65676	5.31351	1.23098	3.03062
	14.75	1	2.69124	2.69124	1.26547	1.6014
	15.25	0	2.72458	0	1.2988	0
	15.75	1	2.75684	2.75684	1.33106	1.77173
	16.25	0	2.78809	0	1.36232	0
	16.75	0	2.8184	0	1.39262	0
	17.25	0	2.84781	0	1.42204	0
	17.75	1	2.87639	2.87639	1.45061	2.10427
	18.25	1	2.90417	2.90417	1.47839	2.18563
	18.75	1	2.93119	2.93119	1.50542	2.26628
	19.25	0	2.95751	0	1.53173	0
	19.75	0	2.98315	0	1.55738	0
	20.25	0	3.00815	0	1.58238	0

## Sheet: H - rest
	Metrics of drumlins digitised and quantified by Method 2 of Hillier and Smith (2012)
	Parameter	Value
	n	155		=SUM(C33:C114)
	Mean	5.63065		=SUM(D33:D114)/C14
	Standard Deviation	3.99394		=SQRT((1/(C14-1))*SUM(E35:E75))
	Alpha (a)	1.98753		=(C15/C16)^2
	Beta (β)	0.352984		=C15/(C16^2)
	Mode (ϕ)	2.79765		=(C17-1)/C18
	Exponent (λ)	0.225064		=SUM(H35:H114)/SUM(I35:I75)
				Alpha (a)
	Mean			β - Called lambda for Gamma (lg) in Hillier et al. [2013]
						Gradient (l)
	Standard Deviation
				Mode (φ)
	Centre of bin j i.e. (xj)	Count (Cj)	xj*Cj	Cj*(xj - mean x)^2	Above mode?	Amount above mode	Cj sbove mode	xj*Cj above mode
			=B35*C35	=C35*((B35-C$15)^2	=IF(B35-C$19 > 0, 1, 0)	=(B35-C$19)*F35	=F35*C35	=G35*H35
	0.25	5	1.25	144.757	0	0	0	0
	0.75	7	5.25	166.745	0	0	0	0
	1.25	4	5	76.7602	0	0	0	0
	1.75	5	8.75	75.297	0	0	0	0
	2.25	11	24.75	125.716	0	0	0	0
	2.75	14	38.5	116.174	0	0	0	0
	3.25	10	32.5	56.6747	1	0.452347	10	4.52347
	3.75	12	45	42.4419	1	0.952347	12	11.4282
	4.25	7	29.75	13.3433	1	1.45235	7	10.1664
	4.75	10	47.5	7.75536	1	1.95235	10	19.5235
	5.25	8	42	1.15913	1	2.45235	8	19.6188
	5.75	7	40.25	0.099719	1	2.95235	7	20.6664
	6.25	5	31.25	1.918	1	3.45235	5	17.2617
	6.75	7	47.25	8.77069	1	3.95235	7	27.6664
	7.25	3	21.75	7.86693	1	4.45235	3	13.357
	7.75	3	23.25	13.475	1	4.95235	3	14.857
	8.25	3	24.75	20.5831	1	5.45235	3	16.357
	8.75	3	26.25	29.1911	1	5.95235	3	17.857
	9.25	4	37	52.3989	1	6.45235	4	25.8094
	9.75	3	29.25	50.9073	1	6.95235	3	20.857
	10.25	3	30.75	64.0153	1	7.45235	3	22.357
	10.75	3	32.25	78.6234	1	7.95235	3	23.857
	11.25	3	33.75	94.7314	1	8.45235	3	25.357
	11.75	2	23.5	74.893	1	8.95235	2	17.9047
	12.25	2	24.5	87.6317	1	9.45235	2	18.9047
	12.75	0	0	0	1	9.95235	0	0
	13.25	4	53	232.218	1	10.4523	4	41.8094
	13.75	0	0	0	1	10.9523	0	0
	14.25	2	28.5	148.587	1	11.4523	2	22.9047
	14.75	1	14.75	83.1626	1	11.9523	1	11.9523
	15.25	0	0	0	1	12.4523	0	0
	15.75	1	15.75	102.401	1	12.9523	1	12.9523
	16.25	0	0	0	1	13.4523	0	0
	16.75	0	0	0	1	13.9523	0	0
	17.25	0	0	0	1	14.4523	0	0
	17.75	1	17.75	146.879	1	14.9523	1	14.9523
	18.25	1	18.25	159.248	1	15.4523	1	15.4523
	18.75	1	18.75	172.117	1	15.9523	1	15.9523
	19.25	0	0	0	1	16.4523	0	0
	19.75	0	0	0	1	16.9523	0	0
	20.25	0	0	0	1	17.4523	0	0

## Sheet: W - log-normal
	Metrics of drumlins digitised and quantified by Method 2 of Hillier and Smith (2012)
	Parameter	Value
	n	161
	Mean of ln(xj)	4.52383	i.e. μ	=SUM(E28:E61)/C6
	Stdev of ln(xj)	0.72237	i.e. σ	=SQRT((1/(C6-1))*SUM(G28:G61))
	Centre of bin j i.e. (xj)	Count (Cj)	ln(xj)	cj*ln(xj)	ln(xj) - mean of ln(x)	cj*{[ln(xj) - mean of ln(x)]^2}
			=LN(B28)	=C28*D28	=D28-$C$7	=C28*(F28^2)
	5	1	1.60944	1.60944	-2.9144	8.49371
	15	7	2.70805	18.9564	-1.81578	23.0795
	25	6	3.21888	19.3133	-1.30496	10.2175
	35	6	3.55535	21.3321	-0.968487	5.6278
	45	8	3.80666	30.4533	-0.717172	4.11469
	55	6	4.00733	24.044	-0.516502	1.60064
	65	9	4.17439	37.5695	-0.349448	1.09902
	75	12	4.31749	51.8099	-0.206347	0.510948
	85	7	4.44265	31.0986	-0.0811837	0.0461355
	95	12	4.55388	54.6465	0.030042	0.0108302
	105	7	4.65396	32.5777	0.130125	0.118528
	115	16	4.74493	75.9189	0.221097	0.782144
	125	4	4.82831	19.3133	0.304479	0.370829
	135	8	4.90527	39.2422	0.38144	1.16397
	145	14	4.97673	69.6743	0.452899	2.87164
	155	5	5.04343	25.2171	0.51959	1.34987
	165	5	5.10595	25.5297	0.582111	1.69426
	175	4	5.16479	20.6591	0.640951	1.64327
	185	8	5.22036	41.7628	0.696521	3.88113
	195	1	5.273	5.273	0.749165	0.561248
	205	3	5.32301	15.969	0.799175	1.91604
	215	2	5.37064	10.7413	0.846803	1.43415
	225	1	5.4161	5.4161	0.892265	0.796138
	235	2	5.45959	10.9192	0.935751	1.75126
	245	1	5.50126	5.50126	0.977423	0.955356
	255	1	5.54126	5.54126	1.01743	1.03516
	265	2	5.57973	11.1595	1.05589	2.22983
	275	0	5.61677	0	1.09294	0
	285	2	5.65249	11.305	1.12865	2.54772
	295	0	5.68698	0	1.16314	0
	305	0	5.72031	0	1.19648	0
	315	0	5.75257	0	1.22874	0
	325	1	5.78383	5.78383	1.25999	1.58758
	335	0	5.81413	0	1.2903	0

## Sheet: W - rest
	Metrics of drumlins digitised and quantified by Method 2 of Hillier and Smith (2012)
	Parameter	Value
	n	161		=SUM(C33:C114)
	Mean	113.075		=SUM(D33:D114)/C14
	Standard Deviation	63.6447		=SQRT((1/(C14-1))*SUM(E35:E68))
	Alpha (a)	3.1565		=(C15/C16)^2
	Beta (β)	0.0279152		=C15/(C16^2)
	Mode (ϕ)	77.2518		=(C17-1)/C18
	Exponent (λ)	0.0143801		=SUM(H35:H114)/SUM(I35:I68)
				Alpha (a)
	Mean			β - Called lambda for Gamma (lg) in Hillier et al. [2013]
						Gradient (l)
	Standard Deviation
				Mode (φ)
	Centre of bin j i.e. (xj)	Count (Cj)	xj*Cj	Cj*(xj - mean x)^2	Above mode?	Amount above mode	Cj sbove mode	xj*Cj above mode
			=B35*C35	=C35*((B35-C$15)^2	=IF(B35-C$19 > 0, 1, 0)	=(B35-C$19)*F35	=F35*C35	=G35*H35
	5	1	5	11680.1	0	0	0	0
	15	7	105	67330.3	0	0	0	0
	25	6	150	46542.7	0	0	0	0
	35	6	210	36573.8	0	0	0	0
	45	8	360	37073.1	0	0	0	0
	55	6	330	20235.9	0	0	0	0
	65	9	585	20800.4	0	0	0	0
	75	12	900	17396	0	0	0	0
	85	7	595	5517.26	1	7.74825	7	54.2377
	95	12	1140	3920.27	1	17.7482	12	212.979
	105	7	735	456.387	1	27.7482	7	194.238
	115	16	1840	59.3187	1	37.7482	16	603.972
	125	4	500	568.867	1	47.7482	4	190.993
	135	8	1080	3845.81	1	57.7482	8	461.986
	145	14	2030	14269.3	1	67.7482	14	948.475
	155	5	775	8788.72	1	77.7482	5	388.741
	165	5	825	13481.3	1	87.7482	5	438.741
	175	4	700	15339.1	1	97.7482	4	390.993
	185	8	1480	41386.2	1	107.748	8	861.986
	195	1	195	6711.78	1	117.748	1	117.748
	205	3	615	25350.9	1	127.748	3	383.245
	215	2	430	20777.6	1	137.748	2	275.496
	225	1	225	12527.3	1	147.748	1	147.748
	235	2	470	29731.6	1	157.748	2	315.496
	245	1	245	17404.3	1	167.748	1	167.748
	255	1	255	20142.8	1	177.748	1	177.748
	265	2	530	46162.7	1	187.748	2	375.496
	275	0	0	0	1	197.748	0	0
	285	2	570	59116.7	1	207.748	2	415.496
	295	0	0	0	1	217.748	0	0
	305	0	0	0	1	227.748	0	0
	315	0	0	0	1	237.748	0	0
	325	1	325	44912.4	1	247.748	1	247.748
	335	0	0	0	1	257.748	0	0

## Sheet: L - log-normal
	Metrics of drumlins digitised and quantified by Method 2 of Hillier and Smith (2012)
	Parameter	Value
	n	164
	Mean of ln(xj)	5.79189	i.e. μ	=SUM(E28:E48)/C6
	Stdev of ln(xj)	0.480286	i.e. σ	=SQRT((1/(C6-1))*SUM(G28:G48))
	Centre of bin j i.e. (xj)	Count (Cj)	ln(xj)	cj*ln(xj)	ln(xj) - mean of ln(x)	cj*{[ln(xj) - mean of ln(x)]^2}
			=LN(B28)	=C28*D28	=D28-$C$7	=C28*(F28^2)
	25	1	3.21888	3.21888	-2.57302	6.62041
	75	0	4.31749	0	-1.4744	0
	125	4	4.82831	19.3133	-0.963579	3.71394
	175	17	5.16479	87.8014	-0.627106	6.68546
	225	26	5.4161	140.819	-0.375792	3.67171
	275	18	5.61677	101.102	-0.175121	0.552014
	325	22	5.78383	127.244	-0.0080672	0.00143176
	375	18	5.92693	106.685	0.135034	0.328214
	425	19	6.05209	114.99	0.260197	1.28634
	475	9	6.16331	55.4698	0.371422	1.24159
	525	8	6.2634	50.1072	0.471506	1.77854
	575	5	6.35437	31.7719	0.562478	1.58191
	625	8	6.43775	51.502	0.645859	3.33707
	675	3	6.51471	19.5441	0.72282	1.56741
	725	2	6.58617	13.1723	0.794279	1.26176
	775	1	6.65286	6.65286	0.860971	0.74127
	825	1	6.71538	6.71538	0.923491	0.852836
	875	0	6.77422	0	0.982331	0
	925	1	6.82979	6.82979	1.0379	1.07724
	975	0	6.88244	0	1.09055	0
	1025	1	6.93245	6.93245	1.14056	1.30087

## Sheet: L - rest
	Metrics of drumlins digitised and quantified by Method 2 of Hillier and Smith (2012)
	Parameter	Value
	n	164		=SUM(C33:C114)
	Mean	363.72		=SUM(D33:D114)/C14
	Standard Deviation	165.63		=SQRT((1/(C14-1))*SUM(E35:E55))
	Alpha (a)	4.82231		=(C15/C16)^2
	Beta (β)	0.0132583		=C15/(C16^2)
	Mode (ϕ)	288.295		=(C17-1)/C18
	Exponent (λ)	0.00573197		=SUM(H35:H114)/SUM(I35:I55)
				Alpha (a)
	Mean			β - Called lambda for Gamma (lg) in Hillier et al. [2013]
						Gradient (l)
	Standard Deviation
				Mode (φ)
	Centre of bin j i.e. (xj)	Count (Cj)	xj*Cj	Cj*(xj - mean x)^2	Above mode?	Amount above mode	Cj sbove mode	xj*Cj above mode
			=B35*C35	=C35*((B35-C$15)^2	=IF(B35-C$19 > 0, 1, 0)	=(B35-C$19)*F35	=F35*C35	=G35*H35
	25	1	25	114731	0	0	0	0
	75	0	0	0	0	0	0	0
	125	4	500	227948	0	0	0	0
	175	17	2975	605456	0	0	0	0
	225	26	5850	500321	0	0	0	0
	275	18	4950	141681	0	0	0	0
	325	22	7150	32982.4	1	36.7049	22	807.507
	375	18	6750	2290.49	1	86.7049	18	1560.69
	425	19	8075	71350.7	1	136.705	19	2597.39
	475	9	4275	111450	1	186.705	9	1680.34
	525	8	4200	208091	1	236.705	8	1893.64
	575	5	2875	223197	1	286.705	5	1433.52
	625	8	5000	546140	1	336.705	8	2693.64
	675	3	2025	290687	1	386.705	3	1160.11
	725	2	1450	261047	1	436.705	2	873.41
	775	1	775	169152	1	486.705	1	486.705
	825	1	825	212780	1	536.705	1	536.705
	875	0	0	0	1	586.705	0	0
	925	1	925	315036	1	636.705	1	636.705
	975	0	0	0	1	686.705	0	0
	1025	1	1025	437292	1	736.705	1	736.705
