# Supplementary material for: Exploring Explanations of Subglacial Bedform Sizes Using Statistical Models
Source: PLoS One. 2016 Jul 26;11(7):e0159489. doi: 10.1371/journal.pone.0159489 (PMC4961447; doi:10.1371/journal.pone.0159489)
Supplement: S1 File — Also includes a summary table of notation used in the manuscript. (ZIP) [file pone.0159489.s001.zip › S1 File/HS2012_HWL_individual.xlsx]

## Sheet: Data
	Metrics of drumlins digitised and quantified by Method 2 of Hillier and Smith (2012)
	These are the data used in later analyses e.g. Hillier and Smith (2014) and Hillier et al. (2015)
	n = 173 (5 of original 178 have h<0 m)
	Feature at 52.4 m tall is possibly mis-identified, is considered an outlier, and is not used in computing metrics.
	Height	Width	Length
	7.89999	180.078	704.08
	14.28	108.97	764.972
	4.59	25.3247	386.069
	4.15	146.181	764.751
	7.49	102.985	668.928
	19.04	108.337	334.232
	4.54	68.3918	214.3
	3.32999	144.423	303.066		From this sheet - based on individual data
	2.77	136.647	329.557
	10.09	11.155	553.731		log-normal	H	W	L
	3.22	112.326	572.699		μ	1.50496	4.54733	5.81948
	3.43	114.393	264.353		σ	0.957322	0.730714	0.496538
	17.38	155.844	444.026
	9.2	11.0249	406.773		Gamma	H	W	L
	5.03	250.072	423.077		α	1.72835	3.3241	4.70309
	11.38	114.772	449.531		β (m-1)	0.274664	0.0287909	0.0125131
	0.759995	113.502	131.438
	9.97	207.59	488.527		Exponential tail	H	W	L
	4.96	122.99	530.473		ϕ (m)	2.65178	80.7234	295.938
	17.085	79.6083	251.711		λ (m-1)	0.258009	0.022193	0.00909133
	12.52	184.097	426.828
	14.86	174.134	511.55		From equivalent calculations using frequencies
	14.66	130.7	505.721
	5.2	144.417	641.768		log-normal	H	W	L
	9.04	112.438	438.506		μ	1.42578	4.52383	5.79189
	5.98	242.543	689.48		σ	0.888353	0.72237	0.480286
	8.64	62.1719	423.884
	10.72	144.253	348.478		Gamma	H	W	L
	4.565	185.075	359.527		α	1.98753	3.1565	4.82231
	5.54	115.627	340.067		β (m-1)	0.352984	0.0279152	0.0132583
	4.57	120.417	297.876
	6.32	32.131	297.264		Exponential tail	H	W	L
	5.24	218.864	808.313		ϕ (m)	2.79765	77.2518	288.295
	2.73	217.102	552.311		λ (m-1)	0.225064	0.0143801	0.00573197
	11.4	229.641	529.094
	5.05	58.5788	288.919
	4.74	233.762	606.653		Differences (fraction i.e. 5% is 0.05)
	14.12	183.914	392.306
	9.51	140.136	648.717		log-normal	H	W	L
	6.96	68.1713	177.489		μ	0.0526176	0.00516582	0.00473985
	8.38	164.199	352.689		σ	0.0720428	0.0114189	0.0327294
	3.85	12.2864	151.972
	7.93	146.955	518.337		Gamma	H	W	L
	3.55	95.9064	228.785		α	-0.149957	0.0504198	-0.0253488
	6.23	89.8191	357.02		β (m-1)	-0.285147	0.0304155	-0.0595565
	6.58	325.798	524.442
	7.5	268.7	466.067		Exponential tail	H	W	L
	6.61	174.651	369.556		ϕ (m)	-0.0550109	0.0430068	0.0258243
	6.56	128.956	373.251		λ (m-1)	0.127687	0.352046	0.369512
	5.54	184.15	493.21
	11.86	39.8956	480.456
	4.81	182.394	434.896
	1.76	3.98862	20.4676
	6.75	75.8906	279.487
	9.09	18.932	275.649
	8.06	158.768	390.338
	14.28	202.635	573.551
	2.27	99.5302	262.875
	11.64	123.561	394.214
	2.59	94.7891	309.332
	12.18	75.8331	320.949
	5.56	71.7243	344.137
	0.0799999	46.6301	187.674
	13.23	111.232	482.289
	1.31	34.0998	232.564
	13.37	108.01	426.933
	8.09499	80.8847	255.908
	2.14	46.9779	159.673
	5	267.861	1031.67
	9.41	285.318	747.727
	13.36	42.8017	422.911
	0.93	87.4786	212.493
	14.89	93.6427	236.785
	4.34	14.2119	199.119
	10.3	137.905	374.97
	10.23	284.126	342.619
	5.56	39.6527	309.708
	13.13	162.263	643.585
	7.9	90.2146	212.643
	2.58	51.6453	234.118
	12.05	32.4082	253.294
	3.58	206.079	584.843
	0.73	83.5247	259.953
	6.45	112.686	324.419
	8.95	157.577	198.265
	3.77	148.595	376.826
	2.63	68.998	331.73
	11.12	135.005	478.549
	3.46	142.908	246.942
	3.31	105.038	370.578
	1.9	102.26	300.309
	4.06	153.923	349.536
	15.64	233.885	389.922
	4.245	97.7813	319.638
	9.12	170.795	430.657
	9.85	186.542	441.107
	3.84	157.507	329.691
	1.26	115.204	472.219
	4.6	28.5385	177.673
	1.39	23.43	309.539
	3.8	96.2615	377.728
	2.98	43.3675	217.579
	2.8	117.536	392.457
	7.5	168.354	343.182
	0.150002	55.1472	159.158
	2.6	70.5983	716.538
	4.17	47.2597	289.943
	2.27	64.7545	206.639
	3.12	132.735	207.176
	3.02	97.0345	312.26
	4.07	47.1848	309.481
	5.51	143.129	382.978
	2.2	95.6408	204.112
	4.97	68.8007	293.235
	3.47	85.0794	482.167
	2.59	145.597	409.792
	0.990002	25.5243	196.845
	0.199997	59.5948	223.912
	1.85	12.7386	176.823
	3.12	34.1265	247.531
	3.71	78.0551	179.656
	7.25	199.179	632.332
	1.54	82.0878	276.623
	2.68	112.985	325.606
	6.95	50.945	437.866
	11.2	143.377	692.741
	7.715	113.861	188.181
	10.87	106.8	694.752
	6.88	146.198	646.891
	3.89	133.558	414.291
	2.89	187.279	485.632
	2.03	93.001	223.547
	1.32	44.62	230.377
	2.2	160.953	216.431
	5.06	159.385	543.146
	3.9	144.716	445.783
	3.66	43.5086	218.384
	9	166.415	244.756
	2.245	70.1907	143.98
	2.53	132.295	432.964
	2.8	76.8291	504.036
	6.11	250.632	923.719
	3.62	135.651	346.767
	0.720001	109.606	155.767
	10.41	110.885	781.082
	0.18	76.3564	249.789
	4.3	171.67	606.253
	2.48	11.76	225.612
	0.760002	65.1515	246.466
	17.98	114.858	424.366
	2.3	78.2071	267.466
	1.55	115.408	371.408
	4.47	109.163	239.226
	0.910004	57.9117	243.52
	5.86	90.4869	195.706
	10.61	186.457	622.129
	2.25999	135.627	586.722
	5.31	62.7354	115.752
	4.65	145.733	375.107
	3.66	78.3565	352.563
	5.19499	104.076	238.218
	31.92	205.365	555.849
	18.86	91.8516	267.724
	9.73	119.783	210.412
	0.139999	142.783	308.152
	5	144.676	255.298
	18.085	110.636	406.389
	6.12001	80.0649	289.885
	2.54	27.5435	152.783
	2.11	24.1894	117.246
	5.25	79.4312	179.139
	3.18498	64.9916	157.041

## Sheet: H - log-normal
	Metrics of drumlins digitised and quantified by Method 2 of Hillier and Smith (2012)
	Parameter	Value
	n	172
	Mean of ln(xj)	1.50496	i.e. μ	=AVERAGE(C19:C190)
	Stdev of ln(xj)	0.957322	i.e. σ	=STDEV(C19:C190)
	xi	ln(xi)
		=LN(B19)
	7.89999	2.06686
	14.28	2.65886
	4.59	1.52388
	4.15	1.42311
	7.49	2.01357
	19.04	2.94654
	4.54	1.51293
	3.32999	1.20297
	2.77	1.01885
	10.09	2.31154
	3.22	1.16938
	3.43	1.23256
	17.38	2.85532
	9.2	2.2192
	5.03	1.61542
	11.38	2.43186
	0.759995	-0.274443
	9.97	2.29958
	4.96	1.60141
	17.085	2.8382
	12.52	2.52733
	14.86	2.69867
	14.66	2.68512
	5.2	1.64866
	9.04	2.20166
	5.98	1.78842
	8.64	2.1564
	10.72	2.37211
	4.565	1.51842
	5.54	1.71199
	4.57	1.51951
	6.32	1.84372
	5.24	1.65632
	2.73	1.0043
	11.4	2.43361
	5.05	1.61939
	4.74	1.55604
	14.12	2.64759
	9.51	2.25234
	6.96	1.94018
	8.38	2.12585
	3.85	1.34807
	7.93	2.07065
	3.55	1.26695
	6.23	1.82938
	6.58	1.88403
	7.5	2.0149
	6.61	1.88858
	6.56	1.88099
	5.54	1.71199
	11.86	2.47317
	4.81	1.5707
	1.76	0.565314
	6.75	1.90954
	9.09	2.20717
	8.06	2.08691
	14.28	2.65886
	2.27	0.81978
	11.64	2.45445
	2.59	0.951658
	12.18	2.4998
	5.56	1.7156
	0.0799999	-2.52573
	13.23	2.58249
	1.31	0.270027
	13.37	2.59301
	8.09499	2.09125
	2.14	0.760806
	5	1.60944
	9.41	2.24177
	13.36	2.59227
	0.93	-0.0725707
	14.89	2.70069
	4.34	1.46787
	10.3	2.33214
	10.23	2.32532
	5.56	1.7156
	13.13	2.5749
	7.9	2.06686
	2.58	0.947789
	12.05	2.48906
	3.58	1.27536
	0.73	-0.314711
	6.45	1.86408
	8.95	2.19165
	3.77	1.32708
	2.63	0.966984
	11.12	2.40875
	3.46	1.24127
	3.31	1.19695
	1.9	0.641854
	4.06	1.40118
	15.64	2.74983
	4.245	1.44574
	9.12	2.21047
	9.85	2.28747
	3.84	1.34547
	1.26	0.231112
	4.6	1.52606
	1.39	0.329304
	3.8	1.335
	2.98	1.09192
	2.8	1.02962
	7.5	2.0149
	0.150002	-1.89711
	2.6	0.955511
	4.17	1.42792
	2.27	0.81978
	3.12	1.13783
	3.02	1.10526
	4.07	1.40364
	5.51	1.70656
	2.2	0.788457
	4.97	1.60342
	3.47	1.24415
	2.59	0.951658
	0.990002	-0.0100483
	0.199997	-1.60945
	1.85	0.615186
	3.12	1.13783
	3.71	1.31103
	7.25	1.981
	1.54	0.431782
	2.68	0.985817
	6.95	1.93874
	11.2	2.41591
	7.715	2.04317
	10.87	2.38601
	6.88	1.92862
	3.89	1.35841
	2.89	1.06126
	2.03	0.708036
	1.32	0.277632
	2.2	0.788457
	5.06	1.62137
	3.9	1.36098
	3.66	1.29746
	9	2.19722
	2.245	0.808706
	2.53	0.928219
	2.8	1.02962
	6.11	1.80993
	3.62	1.28647
	0.720001	-0.328503
	10.41	2.34277
	0.18	-1.7148
	4.3	1.45862
	2.48	0.908259
	0.760002	-0.274434
	17.98	2.88926
	2.3	0.832909
	1.55	0.438255
	4.47	1.49739
	0.910004	-0.0943063
	5.86	1.76815
	10.61	2.3618
	2.25999	0.81536
	5.31	1.66959
	4.65	1.53687
	3.66	1.29746
	5.19499	1.64769
	31.92	3.46323
	18.86	2.93704
	9.73	2.27521
	0.139999	-1.96612
	5	1.60944
	18.085	2.89508
	6.12001	1.81156
	2.54	0.932164
	2.11	0.746688
	5.25	1.65823
	3.18498	1.15845

## Sheet: W - log-normal
	Metrics of drumlins digitised and quantified by Method 2 of Hillier and Smith (2012)
	Parameter	Value
	n	172
	Mean of ln(xj)	4.54733	i.e. μ	=AVERAGE(C19:C190)
	Stdev of ln(xj)	0.730714	i.e. σ	=STDEV(C19:C190)
	xi	ln(xi)
		=LN(B19)
	180.078	5.19339
	108.97	4.69107
	25.3247	3.23178
	146.181	4.98485
	102.985	4.63458
	108.337	4.68525
	68.3918	4.22525
	144.423	4.97275
	136.647	4.9174
	11.155	2.41189
	112.326	4.72141
	114.393	4.73964
	155.844	5.04886
	11.0249	2.40016
	250.072	5.52175
	114.772	4.74295
	113.502	4.73182
	207.59	5.33556
	122.99	4.8121
	79.6083	4.37712
	184.097	5.21546
	174.134	5.15983
	130.7	4.8729
	144.417	4.9727
	112.438	4.7224
	242.543	5.49118
	62.1719	4.1299
	144.253	4.97157
	185.075	5.22076
	115.627	4.75037
	120.417	4.79096
	32.131	3.46982
	218.864	5.38845
	217.102	5.38037
	229.641	5.43652
	58.5788	4.07037
	233.762	5.4543
	183.914	5.21447
	140.136	4.94261
	68.1713	4.22202
	164.199	5.10108
	12.2864	2.50849
	146.955	4.99013
	95.9064	4.56337
	89.8191	4.4978
	325.798	5.78628
	268.7	5.5936
	174.651	5.16279
	128.956	4.85947
	184.15	5.21575
	39.8956	3.68627
	182.394	5.20617
	3.98862	1.38345
	75.8906	4.32929
	18.932	2.94085
	158.768	5.06744
	202.635	5.31141
	99.5302	4.60046
	123.561	4.81673
	94.7891	4.55165
	75.8331	4.32853
	71.7243	4.27283
	46.6301	3.84225
	111.232	4.71162
	34.0998	3.52929
	108.01	4.68222
	80.8847	4.39302
	46.9779	3.84968
	267.861	5.59047
	285.318	5.6536
	42.8017	3.75658
	87.4786	4.47139
	93.6427	4.53949
	14.2119	2.65408
	137.905	4.92657
	284.126	5.64942
	39.6527	3.68016
	162.263	5.08922
	90.2146	4.50219
	51.6453	3.9444
	32.4082	3.47841
	206.079	5.32826
	83.5247	4.42514
	112.686	4.72461
	157.577	5.05991
	148.595	5.00122
	68.998	4.23408
	135.005	4.90531
	142.908	4.9622
	105.038	4.65432
	102.26	4.62752
	153.923	5.03645
	233.885	5.45483
	97.7813	4.58273
	170.795	5.14046
	186.542	5.22866
	157.507	5.05947
	115.204	4.7467
	28.5385	3.35125
	23.43	3.15402
	96.2615	4.56707
	43.3675	3.76971
	117.536	4.76674
	168.354	5.12607
	55.1472	4.01001
	70.5983	4.25701
	47.2597	3.85566
	64.7545	4.1706
	132.735	4.88835
	97.0345	4.57507
	47.1848	3.85407
	143.129	4.96375
	95.6408	4.5606
	68.8007	4.23121
	85.0794	4.44358
	145.597	4.98084
	25.5243	3.23963
	59.5948	4.08757
	12.7386	2.54464
	34.1265	3.53007
	78.0551	4.35741
	199.179	5.2942
	82.0878	4.40779
	112.985	4.72726
	50.945	3.93075
	143.377	4.96548
	113.861	4.73498
	106.8	4.67096
	146.198	4.98496
	133.558	4.89454
	187.279	5.2326
	93.001	4.53261
	44.62	3.79818
	160.953	5.08111
	159.385	5.07132
	144.716	4.97477
	43.5086	3.77296
	166.415	5.11448
	70.1907	4.25122
	132.295	4.88503
	76.8291	4.34158
	250.632	5.52399
	135.651	4.91009
	109.606	4.69689
	110.885	4.70849
	76.3564	4.33541
	171.67	5.14557
	11.76	2.4647
	65.1515	4.17672
	114.858	4.7437
	78.2071	4.35936
	115.408	4.74847
	109.163	4.69284
	57.9117	4.05892
	90.4869	4.50521
	186.457	5.2282
	135.627	4.90991
	62.7354	4.13893
	145.733	4.98178
	78.3565	4.36127
	104.076	4.64512
	205.365	5.32479
	91.8516	4.52017
	119.783	4.78568
	142.783	4.96133
	144.676	4.9745
	110.636	4.70625
	80.0649	4.38284
	27.5435	3.31577
	24.1894	3.18591
	79.4312	4.37489
	64.9916	4.17426

## Sheet: L - log-normal
	Metrics of drumlins digitised and quantified by Method 2 of Hillier and Smith (2012)
	Parameter	Value
	n	172
	Mean of ln(xj)	5.81948	i.e. μ	=AVERAGE(C19:C190)
	Stdev of ln(xj)	0.496538	i.e. σ	=STDEV(C19:C190)
	xi	ln(xi)
		=LN(B19)
	704.08	6.55689
	764.972	6.63984
	386.069	5.95602
	764.751	6.63955
	668.928	6.50568
	334.232	5.81184
	214.3	5.36738
	303.066	5.71395
	329.557	5.79775
	553.731	6.31668
	572.699	6.35036
	264.353	5.57729
	444.026	6.09588
	406.773	6.00826
	423.077	6.04755
	449.531	6.1082
	131.438	4.87854
	488.527	6.19139
	530.473	6.27377
	251.711	5.52828
	426.828	6.05638
	511.55	6.23745
	505.721	6.22599
	641.768	6.46423
	438.506	6.08337
	689.48	6.53594
	423.884	6.04946
	348.478	5.85358
	359.527	5.88479
	340.067	5.82914
	297.876	5.69668
	297.264	5.69462
	808.313	6.69495
	552.311	6.31411
	529.094	6.27117
	288.919	5.66615
	606.653	6.40796
	392.306	5.97204
	648.717	6.475
	177.489	5.17891
	352.689	5.86559
	151.972	5.0237
	518.337	6.25063
	228.785	5.43278
	357.02	5.87779
	524.442	6.26233
	466.067	6.14433
	369.556	5.9123
	373.251	5.92225
	493.21	6.20094
	480.456	6.17474
	434.896	6.07511
	20.4676	3.01884
	279.487	5.63296
	275.649	5.61913
	390.338	5.96701
	573.551	6.35185
	262.875	5.57168
	394.214	5.97689
	309.332	5.73442
	320.949	5.77128
	344.137	5.84104
	187.674	5.23471
	482.289	6.17854
	232.564	5.44917
	426.933	6.05663
	255.908	5.54482
	159.673	5.07313
	1031.67	6.93893
	747.727	6.61704
	422.911	6.04716
	212.493	5.35891
	236.785	5.46715
	199.119	5.2939
	374.97	5.92685
	342.619	5.83662
	309.708	5.73563
	643.585	6.46705
	212.643	5.35961
	234.118	5.45583
	253.294	5.53455
	584.843	6.37134
	259.953	5.5605
	324.419	5.78204
	198.265	5.2896
	376.826	5.93178
	331.73	5.80432
	478.549	6.17076
	246.942	5.50915
	370.578	5.91506
	300.309	5.70481
	349.536	5.85661
	389.922	5.96595
	319.638	5.76719
	430.657	6.06531
	441.107	6.08929
	329.691	5.79816
	472.219	6.15744
	177.673	5.17994
	309.539	5.73508
	377.728	5.93417
	217.579	5.38256
	392.457	5.97243
	343.182	5.83826
	159.158	5.0699
	716.538	6.57443
	289.943	5.66968
	206.639	5.33097
	207.176	5.33357
	312.26	5.74384
	309.481	5.7349
	382.978	5.94798
	204.112	5.31867
	293.235	5.68097
	482.167	6.17829
	409.792	6.01565
	196.845	5.28242
	223.912	5.41125
	176.823	5.17515
	247.531	5.51154
	179.656	5.19104
	632.332	6.44941
	276.623	5.62266
	325.606	5.78569
	437.866	6.08191
	692.741	6.54066
	188.181	5.2374
	694.752	6.54355
	646.891	6.47218
	414.291	6.02657
	485.632	6.18545
	223.547	5.40962
	230.377	5.43972
	216.431	5.37727
	543.146	6.29738
	445.783	6.09983
	218.384	5.38625
	244.756	5.50026
	143.98	4.96967
	432.964	6.07065
	504.036	6.22265
	923.719	6.82841
	346.767	5.84865
	155.767	5.04836
	781.082	6.66068
	249.789	5.52062
	606.253	6.4073
	225.612	5.41882
	246.466	5.50722
	424.366	6.0506
	267.466	5.58899
	371.408	5.9173
	239.226	5.47741
	243.52	5.4952
	195.706	5.27661
	622.129	6.43315
	586.722	6.37455
	115.752	4.75145
	375.107	5.92721
	352.563	5.86523
	238.218	5.47319
	555.849	6.3205
	267.724	5.58996
	210.412	5.34907
	308.152	5.73059
	255.298	5.54243
	406.389	6.00731
	289.885	5.66948
	152.783	5.02902
	117.246	4.76427
	179.139	5.18816
	157.041	5.05651

## Sheet: H - rest
	Metrics of drumlins digitised and quantified by Method 2 of Hillier and Smith (2012)
	Parameter	Value
	n	172		=COUNT(B35:B206)
	Mean	6.29259		=AVERAGE(B35:B206)
	Standard Deviation	4.78645		=STDEV(B35:B206)
	Alpha (a)	1.72835		=(C15/C16)^2
	Beta (β)	0.274664		=C15/(C16^2)
	Mode (ϕ)	2.65178		=(C17-1)/C18
	Exponent (λ)	0.258009		=1/AVERAGE(D35:D206)
				Alpha (a)
	Mean			β - Called lambda for Gamma (lg) in Hillier et al. [2013]
						Gradient (l)
	Standard Deviation
				Mode (φ)
	xi	Above mode?	Amount above mode
		=IF(B35-C$19 > 0, 1, 0)	=(B35-C$19)*F35
	7.89999	1	5.24821
	14.28	1	11.6282
	4.59	1	1.93822
	4.15	1	1.49822
	7.49	1	4.83822
	19.04	1	16.3882
	4.54	1	1.88822
	3.32999	1	0.678213
	2.77	1	0.118223
	10.09	1	7.43822
	3.22	1	0.568223
	3.43	1	0.778223
	17.38	1	14.7282
	9.2	1	6.54822
	5.03	1	2.37822
	11.38	1	8.72822
	0.759995	0	0
	9.97	1	7.31822
	4.96	1	2.30822
	17.085	1	14.4332
	12.52	1	9.86822
	14.86	1	12.2082
	14.66	1	12.0082
	5.2	1	2.54822
	9.04	1	6.38822
	5.98	1	3.32822
	8.64	1	5.98822
	10.72	1	8.06822
	4.565	1	1.91322
	5.54	1	2.88822
	4.57	1	1.91822
	6.32	1	3.66822
	5.24	1	2.58822
	2.73	1	0.078223
	11.4	1	8.74822
	5.05	1	2.39822
	4.74	1	2.08822
	14.12	1	11.4682
	9.51	1	6.85822
	6.96	1	4.30822
	8.38	1	5.72822
	3.85	1	1.19822
	7.93	1	5.27822
	3.55	1	0.898223
	6.23	1	3.57822
	6.58	1	3.92822
	7.5	1	4.84822
	6.61	1	3.95822
	6.56	1	3.90822
	5.54	1	2.88822
	11.86	1	9.20822
	4.81	1	2.15822
	1.76	0	0
	6.75	1	4.09822
	9.09	1	6.43822
	8.06	1	5.40822
	14.28	1	11.6282
	2.27	0	0
	11.64	1	8.98822
	2.59	0	0
	12.18	1	9.52822
	5.56	1	2.90822
	0.0799999	0	0
	13.23	1	10.5782
	1.31	0	0
	13.37	1	10.7182
	8.09499	1	5.44321
	2.14	0	0
	5	1	2.34822
	9.41	1	6.75822
	13.36	1	10.7082
	0.93	0	0
	14.89	1	12.2382
	4.34	1	1.68822
	10.3	1	7.64822
	10.23	1	7.57822
	5.56	1	2.90822
	13.13	1	10.4782
	7.9	1	5.24822
	2.58	0	0
	12.05	1	9.39822
	3.58	1	0.928223
	0.73	0	0
	6.45	1	3.79822
	8.95	1	6.29822
	3.77	1	1.11822
	2.63	0	0
	11.12	1	8.46822
	3.46	1	0.808223
	3.31	1	0.658223
	1.9	0	0
	4.06	1	1.40822
	15.64	1	12.9882
	4.245	1	1.59322
	9.12	1	6.46822
	9.85	1	7.19822
	3.84	1	1.18822
	1.26	0	0
	4.6	1	1.94822
	1.39	0	0
	3.8	1	1.14822
	2.98	1	0.328223
	2.8	1	0.148223
	7.5	1	4.84822
	0.150002	0	0
	2.6	0	0
	4.17	1	1.51822
	2.27	0	0
	3.12	1	0.468223
	3.02	1	0.368223
	4.07	1	1.41822
	5.51	1	2.85822
	2.2	0	0
	4.97	1	2.31822
	3.47	1	0.818223
	2.59	0	0
	0.990002	0	0
	0.199997	0	0
	1.85	0	0
	3.12	1	0.468223
	3.71	1	1.05822
	7.25	1	4.59822
	1.54	0	0
	2.68	1	0.028223
	6.95	1	4.29822
	11.2	1	8.54822
	7.715	1	5.06322
	10.87	1	8.21822
	6.88	1	4.22822
	3.89	1	1.23822
	2.89	1	0.238223
	2.03	0	0
	1.32	0	0
	2.2	0	0
	5.06	1	2.40822
	3.9	1	1.24822
	3.66	1	1.00822
	9	1	6.34822
	2.245	0	0
	2.53	0	0
	2.8	1	0.148223
	6.11	1	3.45822
	3.62	1	0.968223
	0.720001	0	0
	10.41	1	7.75822
	0.18	0	0
	4.3	1	1.64822
	2.48	0	0
	0.760002	0	0
	17.98	1	15.3282
	2.3	0	0
	1.55	0	0
	4.47	1	1.81822
	0.910004	0	0
	5.86	1	3.20822
	10.61	1	7.95822
	2.25999	0	0
	5.31	1	2.65822
	4.65	1	1.99822
	3.66	1	1.00822
	5.19499	1	2.54321
	31.92	1	29.2682
	18.86	1	16.2082
	9.73	1	7.07822
	0.139999	0	0
	5	1	2.34822
	18.085	1	15.4332
	6.12001	1	3.46823
	2.54	0	0
	2.11	0	0
	5.25	1	2.59822
	3.18498	1	0.533203

## Sheet: W - rest
	Metrics of drumlins digitised and quantified by Method 2 of Hillier and Smith (2012)
	Parameter	Value
	n	172		=COUNT(B35:B206)
	Mean	115.457		=AVERAGE(B35:B206)
	Standard Deviation	63.326		=STDEV(B35:B206)
	Alpha (a)	3.3241		=(C15/C16)^2
	Beta (β)	0.0287909		=C15/(C16^2)
	Mode (ϕ)	80.7234		=(C17-1)/C18
	Exponent (λ)	0.022193		=1/AVERAGE(D35:D206)
				Alpha (a)
	Mean			β - Called lambda for Gamma (lg) in Hillier et al. [2013]
						Gradient (l)
	Standard Deviation
				Mode (φ)
	xi	Above mode?	Amount above mode
		=IF(B35-C$19 > 0, 1, 0)	=(B35-C$19)*F35
	180.078	1	99.3546
	108.97	1	28.2466
	25.3247	0	0
	146.181	1	65.4576
	102.985	1	22.2616
	108.337	1	27.6136
	68.3918	0	0
	144.423	1	63.6996
	136.647	1	55.9236
	11.155	0	0
	112.326	1	31.6026
	114.393	1	33.6696
	155.844	1	75.1206
	11.0249	0	0
	250.072	1	169.349
	114.772	1	34.0486
	113.502	1	32.7786
	207.59	1	126.867
	122.99	1	42.2666
	79.6083	0	0
	184.097	1	103.374
	174.134	1	93.4106
	130.7	1	49.9766
	144.417	1	63.6936
	112.438	1	31.7146
	242.543	1	161.82
	62.1719	0	0
	144.253	1	63.5296
	185.075	1	104.352
	115.627	1	34.9036
	120.417	1	39.6936
	32.131	0	0
	218.864	1	138.141
	217.102	1	136.379
	229.641	1	148.918
	58.5788	0	0
	233.762	1	153.039
	183.914	1	103.191
	140.136	1	59.4126
	68.1713	0	0
	164.199	1	83.4756
	12.2864	0	0
	146.955	1	66.2316
	95.9064	1	15.183
	89.8191	1	9.09569
	325.798	1	245.075
	268.7	1	187.977
	174.651	1	93.9276
	128.956	1	48.2326
	184.15	1	103.427
	39.8956	0	0
	182.394	1	101.671
	3.98862	0	0
	75.8906	0	0
	18.932	0	0
	158.768	1	78.0446
	202.635	1	121.912
	99.5302	1	18.8068
	123.561	1	42.8376
	94.7891	1	14.0657
	75.8331	0	0
	71.7243	0	0
	46.6301	0	0
	111.232	1	30.5086
	34.0998	0	0
	108.01	1	27.2866
	80.8847	1	0.161294
	46.9779	0	0
	267.861	1	187.138
	285.318	1	204.595
	42.8017	0	0
	87.4786	1	6.75519
	93.6427	1	12.9193
	14.2119	0	0
	137.905	1	57.1816
	284.126	1	203.403
	39.6527	0	0
	162.263	1	81.5396
	90.2146	1	9.49119
	51.6453	0	0
	32.4082	0	0
	206.079	1	125.356
	83.5247	1	2.80129
	112.686	1	31.9626
	157.577	1	76.8536
	148.595	1	67.8716
	68.998	0	0
	135.005	1	54.2816
	142.908	1	62.1846
	105.038	1	24.3146
	102.26	1	21.5366
	153.923	1	73.1996
	233.885	1	153.162
	97.7813	1	17.0579
	170.795	1	90.0716
	186.542	1	105.819
	157.507	1	76.7836
	115.204	1	34.4806
	28.5385	0	0
	23.43	0	0
	96.2615	1	15.5381
	43.3675	0	0
	117.536	1	36.8126
	168.354	1	87.6306
	55.1472	0	0
	70.5983	0	0
	47.2597	0	0
	64.7545	0	0
	132.735	1	52.0116
	97.0345	1	16.3111
	47.1848	0	0
	143.129	1	62.4056
	95.6408	1	14.9174
	68.8007	0	0
	85.0794	1	4.35599
	145.597	1	64.8736
	25.5243	0	0
	59.5948	0	0
	12.7386	0	0
	34.1265	0	0
	78.0551	0	0
	199.179	1	118.456
	82.0878	1	1.36439
	112.985	1	32.2616
	50.945	0	0
	143.377	1	62.6536
	113.861	1	33.1376
	106.8	1	26.0766
	146.198	1	65.4746
	133.558	1	52.8346
	187.279	1	106.556
	93.001	1	12.2776
	44.62	0	0
	160.953	1	80.2296
	159.385	1	78.6616
	144.716	1	63.9926
	43.5086	0	0
	166.415	1	85.6916
	70.1907	0	0
	132.295	1	51.5716
	76.8291	0	0
	250.632	1	169.909
	135.651	1	54.9276
	109.606	1	28.8826
	110.885	1	30.1616
	76.3564	0	0
	171.67	1	90.9466
	11.76	0	0
	65.1515	0	0
	114.858	1	34.1346
	78.2071	0	0
	115.408	1	34.6846
	109.163	1	28.4396
	57.9117	0	0
	90.4869	1	9.76349
	186.457	1	105.734
	135.627	1	54.9036
	62.7354	0	0
	145.733	1	65.0096
	78.3565	0	0
	104.076	1	23.3526
	205.365	1	124.642
	91.8516	1	11.1282
	119.783	1	39.0596
	142.783	1	62.0596
	144.676	1	63.9526
	110.636	1	29.9126
	80.0649	0	0
	27.5435	0	0
	24.1894	0	0
	79.4312	0	0
	64.9916	0	0

## Sheet: L - rest
	Metrics of drumlins digitised and quantified by Method 2 of Hillier and Smith (2012)
	Parameter	Value
	n	172		=COUNT(B35:B206)
	Mean	375.854		=AVERAGE(B35:B206)
	Standard Deviation	173.312		=STDEV(B35:B206)
	Alpha (a)	4.70309		=(C15/C16)^2
	Beta (β)	0.0125131		=C15/(C16^2)
	Mode (ϕ)	295.938		=(C17-1)/C18
	Exponent (λ)	0.00909133		=1/AVERAGE(D35:D206)
				Alpha (a)
	Mean			β - Called lambda for Gamma (lg) in Hillier et al. [2013]
						Gradient (l)
	Standard Deviation
				Mode (φ)
	xi	Above mode?	Amount above mode
		=IF(B35-C$19 > 0, 1, 0)	=(B35-C$19)*F35
	704.08	1	408.142
	764.972	1	469.034
	386.069	1	90.1315
	764.751	1	468.813
	668.928	1	372.99
	334.232	1	38.2945
	214.3	0	0
	303.066	1	7.12849
	329.557	1	33.6195
	553.731	1	257.793
	572.699	1	276.761
	264.353	0	0
	444.026	1	148.088
	406.773	1	110.835
	423.077	1	127.139
	449.531	1	153.593
	131.438	0	0
	488.527	1	192.589
	530.473	1	234.535
	251.711	0	0
	426.828	1	130.89
	511.55	1	215.612
	505.721	1	209.783
	641.768	1	345.83
	438.506	1	142.568
	689.48	1	393.542
	423.884	1	127.946
	348.478	1	52.5405
	359.527	1	63.5895
	340.067	1	44.1295
	297.876	1	1.93849
	297.264	1	1.32649
	808.313	1	512.375
	552.311	1	256.373
	529.094	1	233.156
	288.919	0	0
	606.653	1	310.715
	392.306	1	96.3685
	648.717	1	352.779
	177.489	0	0
	352.689	1	56.7515
	151.972	0	0
	518.337	1	222.399
	228.785	0	0
	357.02	1	61.0825
	524.442	1	228.504
	466.067	1	170.129
	369.556	1	73.6185
	373.251	1	77.3135
	493.21	1	197.272
	480.456	1	184.518
	434.896	1	138.958
	20.4676	0	0
	279.487	0	0
	275.649	0	0
	390.338	1	94.4005
	573.551	1	277.613
	262.875	0	0
	394.214	1	98.2765
	309.332	1	13.3945
	320.949	1	25.0115
	344.137	1	48.1995
	187.674	0	0
	482.289	1	186.351
	232.564	0	0
	426.933	1	130.995
	255.908	0	0
	159.673	0	0
	1031.67	1	735.732
	747.727	1	451.789
	422.911	1	126.973
	212.493	0	0
	236.785	0	0
	199.119	0	0
	374.97	1	79.0325
	342.619	1	46.6815
	309.708	1	13.7705
	643.585	1	347.647
	212.643	0	0
	234.118	0	0
	253.294	0	0
	584.843	1	288.905
	259.953	0	0
	324.419	1	28.4815
	198.265	0	0
	376.826	1	80.8885
	331.73	1	35.7925
	478.549	1	182.611
	246.942	0	0
	370.578	1	74.6405
	300.309	1	4.37149
	349.536	1	53.5985
	389.922	1	93.9845
	319.638	1	23.7005
	430.657	1	134.719
	441.107	1	145.169
	329.691	1	33.7535
	472.219	1	176.281
	177.673	0	0
	309.539	1	13.6015
	377.728	1	81.7905
	217.579	0	0
	392.457	1	96.5195
	343.182	1	47.2445
	159.158	0	0
	716.538	1	420.6
	289.943	0	0
	206.639	0	0
	207.176	0	0
	312.26	1	16.3225
	309.481	1	13.5435
	382.978	1	87.0405
	204.112	0	0
	293.235	0	0
	482.167	1	186.229
	409.792	1	113.854
	196.845	0	0
	223.912	0	0
	176.823	0	0
	247.531	0	0
	179.656	0	0
	632.332	1	336.394
	276.623	0	0
	325.606	1	29.6685
	437.866	1	141.928
	692.741	1	396.803
	188.181	0	0
	694.752	1	398.814
	646.891	1	350.953
	414.291	1	118.353
	485.632	1	189.694
	223.547	0	0
	230.377	0	0
	216.431	0	0
	543.146	1	247.208
	445.783	1	149.845
	218.384	0	0
	244.756	0	0
	143.98	0	0
	432.964	1	137.026
	504.036	1	208.098
	923.719	1	627.781
	346.767	1	50.8295
	155.767	0	0
	781.082	1	485.144
	249.789	0	0
	606.253	1	310.315
	225.612	0	0
	246.466	0	0
	424.366	1	128.428
	267.466	0	0
	371.408	1	75.4705
	239.226	0	0
	243.52	0	0
	195.706	0	0
	622.129	1	326.191
	586.722	1	290.784
	115.752	0	0
	375.107	1	79.1695
	352.563	1	56.6255
	238.218	0	0
	555.849	1	259.911
	267.724	0	0
	210.412	0	0
	308.152	1	12.2145
	255.298	0	0
	406.389	1	110.451
	289.885	0	0
	152.783	0	0
	117.246	0	0
	179.139	0	0
	157.041	0	0
