# Supplementary material for: Exploring Explanations of Subglacial Bedform Sizes Using Statistical Models
Source: PLoS One. 2016 Jul 26;11(7):e0159489. doi: 10.1371/journal.pone.0159489 (PMC4961447; doi:10.1371/journal.pone.0159489)
Supplement: S1 File — Also includes a summary table of notation used in the manuscript. (ZIP) [file pone.0159489.s001.zip › S1 File/Spagnolo_2012_H_counts_digitized.xlsx]

## Sheet: Data
	Heights of British drumlins digitised from Fig.5 of Spagnolo et al. (2012)
	Centre of bin	Count
	0.258555	0
	0.754119	161.309
	1.24968	608.535		log-normal
	1.73447	1109.53		μ	1.74192
	2.23004	1361.31		σ	0.68432
	2.73638	1492.75
	3.24271	1507.25		Gamma
	3.75982	1537.98		α	1.99343
	4.23384	1455.19		β (m-1)	0.291478
	4.7294	1389.47
	5.23574	1408.25		Exponential tail
	5.74208	1305.83		ϕ (m)	3.40824
	6.22687	1225.6		λ (m-1)	0.194842
	6.75475	1145.38
	7.25032	1048.08
	7.73511	977.24		NB: parameters differ very slightly from Hillier et al. [2013] who
	8.23067	867.994		used some extra data cleaning steps to try and improve the digitized values
	8.72624	744.239
	9.23257	653.77
	9.73891	611.095
	10.2452	551.351
	10.7516	506.117
	11.2364	470.27
	11.7427	369.559
	12.2383	344.808
	12.7446	312.376
	13.2294	279.943
	13.7142	250.071
	14.2313	184.353
	14.7376	209.104
	15.2332	180.085
	15.7395	152.774
	16.2243	135.704
	16.7307	128.876
	17.2478	125.462
	17.7541	98.1508
	18.2389	99.8577
	18.7345	96.4438
	19.23	75.1067
	19.7256	79.3741
	20.2319	69.9858
	20.7167	56.33
	21.2231	46.9417
	21.7402	46.0882
	22.2465	39.2603
	22.7098	42.6743
	23.2269	33.2859
	23.7224	28.165
	24.2288	40.1138
	24.7351	29.0185
	25.2522	28.165
	25.7478	14.5092
	26.2326	20.4836
	26.7174	17.9232
	27.2345	16.2162
	27.73	13.6558
	28.2364	17.9232
	28.7104	5.12091
	29.2491	13.6558
	29.7338	11.0953
	30.2402	8.53485
	30.7465	11.0953
	31.2313	5.12091
	31.7376	11.0953
	32.2332	3.41394
	32.7395	1.70697
	33.2136	7.68137
	33.7738	3.41394

## Sheet: Calculation - log-normal
	Heights of British drumlins digitised from Fig.5 of Spagnolo et al. (2012)
	Parameter	Value
	n	25692.5
	Mean of ln(xj)	1.74192	i.e. μ	=SUM(E28:E95)/C6
	Stdev of ln(xj)	0.68432	i.e. σ	=SQRT((1/(C6-1))*SUM(G28:G95))
	Centre of bin j i.e. (xj)	Count (Cj)	ln(xj)	cj*ln(xj)	ln(xj) - mean of ln(x)	cj*{[ln(xj) - mean of ln(x)]^2}
			=LN(B28)	=C28*D28	=D28-$C$7	=C28*(F28^2)
	0.258555	0	-1.35265	0	-3.09456	0
	0.754119	161.309	-0.282205	-45.5222	-2.02412	660.894
	1.24968	608.535	0.222888	135.635	-1.51903	1404.16
	1.73447	1109.53	0.550702	611.02	-1.19121	1574.41
	2.23004	1361.31	0.80202	1091.8	-0.939897	1202.59
	2.73638	1492.75	1.00664	1502.66	-0.73528	807.036
	3.24271	1507.25	1.17641	1773.14	-0.565507	482.015
	3.75982	1537.98	1.32437	2036.86	-0.417545	268.137
	4.23384	1455.19	1.44311	2100	-0.298807	129.927
	4.7294	1389.47	1.5538	2158.96	-0.188118	49.171
	5.23574	1408.25	1.65551	2331.37	-0.0864079	10.5145
	5.74208	1305.83	1.74782	2282.36	0.00590539	0.045539
	6.22687	1225.6	1.82887	2241.47	0.0869577	9.26754
	6.75475	1145.38	1.91025	2187.96	0.16833	32.4543
	7.25032	1048.08	1.98105	2076.29	0.239129	59.9323
	7.73511	977.24	2.04577	1999.21	0.303854	90.2256
	8.23067	867.994	2.10787	1829.62	0.365951	116.242
	8.72624	744.239	2.16633	1612.27	0.424418	134.061
	9.23257	653.77	2.22274	1453.16	0.480821	151.145
	9.73891	611.095	2.27613	1390.93	0.534213	174.396
	10.2452	551.351	2.32681	1282.89	0.584893	188.617
	10.7516	506.117	2.37505	1202.06	0.633138	202.884
	11.2364	470.27	2.41916	1137.66	0.677242	215.693
	11.7427	369.559	2.46323	910.309	0.721316	192.28
	12.2383	344.808	2.50457	863.596	0.762654	200.555
	12.7446	312.376	2.54511	795.031	0.803192	201.519
	13.2294	279.943	2.58244	722.936	0.840526	197.775
	13.7142	250.071	2.61843	654.794	0.876516	192.124
	14.2313	184.353	2.65544	489.539	0.913528	153.849
	14.7376	209.104	2.6904	562.574	0.948486	188.115
	15.2332	180.085	2.72348	490.457	0.981561	173.505
	15.7395	152.774	2.75617	421.072	1.01426	157.161
	16.2243	135.704	2.78651	378.141	1.04459	148.077
	16.7307	128.876	2.81725	363.075	1.07533	149.024
	17.2478	125.462	2.84768	357.276	1.10577	153.405
	17.7541	98.1508	2.87662	282.342	1.1347	126.374
	18.2389	99.8577	2.90356	289.942	1.16164	134.749
	18.7345	96.4438	2.93037	282.616	1.18845	136.219
	19.23	75.1067	2.95647	222.051	1.21456	110.793
	19.7256	79.3741	2.98192	236.687	1.24	122.046
	20.2319	69.9858	3.00726	210.466	1.26534	112.054
	20.7167	56.33	3.03094	170.733	1.28902	93.597
	21.2231	46.9417	3.05509	143.411	1.31317	80.9475
	21.7402	46.0882	3.07916	141.913	1.33725	82.4163
	22.2465	39.2603	3.10218	121.793	1.36027	72.6445
	22.7098	42.6743	3.1228	133.263	1.38088	81.3727
	23.2269	33.2859	3.14531	104.695	1.40339	65.5572
	23.7224	28.165	3.16642	89.1822	1.4245	57.1527
	24.2288	40.1138	3.18754	127.864	1.44563	83.8312
	24.7351	29.0185	3.20822	93.0978	1.46631	62.3914
	25.2522	28.165	3.22891	90.9423	1.487	62.2773
	25.7478	14.5092	3.24835	47.1309	1.50643	32.9263
	26.2326	20.4836	3.267	66.92	1.52509	47.6426
	26.7174	17.9232	3.28532	58.8834	1.5434	42.6945
	27.2345	16.2162	3.30448	53.5862	1.56257	39.5938
	27.73	13.6558	3.32251	45.3716	1.5806	34.1162
	28.2364	17.9232	3.34061	59.8745	1.5987	45.8086
	28.7104	5.12091	3.35726	17.1922	1.61534	13.3622
	29.2491	13.6558	3.37585	46.0999	1.63393	36.4574
	29.7338	11.0953	3.39228	37.6384	1.65037	30.2204
	30.2402	8.53485	3.40917	29.0968	1.66726	23.7247
	30.7465	11.0953	3.42578	38.01	1.68386	31.4594
	31.2313	5.12091	3.44142	17.6232	1.6995	14.7908
	31.7376	11.0953	3.4575	38.362	1.71559	32.6561
	32.2332	3.41394	3.473	11.8566	1.73108	10.2304
	32.7395	1.70697	3.48858	5.95491	1.74667	5.2077
	33.2136	7.68137	3.50296	26.9075	1.76104	23.822
	33.7738	3.41394	3.51969	12.016	1.77777	10.7896

## Sheet: Calculation - rest
	Heights of British drumlins digitised from Fig.5 of Spagnolo et al. (2012)
	Parameter	Value
	n	25692.5		=SUM(C33:C114)
	Mean	6.83904		=SUM(D33:D114)/C14
	Standard Deviation	4.84389		=SQRT((1/(C14-1))*SUM(E35:E102))
	Alpha (a)	1.99343		=(C15/C16)^2
	Beta (β)	0.291478		=C15/(C16^2)
	Mode (ϕ)	3.40824		=(C17-1)/C18
	Exponent (λ)	0.194842		=SUM(H35:H114)/SUM(I35:I102)
				Alpha (a)
	Mean			β - Called lambda for Gamma (lg) in Hillier et al. [2013]
						Gradient (l)
	Standard Deviation
				Mode (φ)
	Centre of bin j i.e. (xj)	Count (Cj)	xj*Cj	Cj*(xj - mean x)^2	Above mode?	Amount above mode	Cj sbove mode	xj*Cj above mode
			=B35*C35	=C35*((B35-C$15)^2	=IF(B35-C$19 > 0, 1, 0)	=(B35-C$19)*F35	=F35*C35	=G35*H35
	0.258555	0	0	0	0	0	0	0
	0.754119	161.309	121.646	5972.66	0	0	0	0
	1.24968	608.535	760.474	19011.2	0	0	0	0
	1.73447	1109.53	1924.45	28910.6	0	0	0	0
	2.23004	1361.31	3035.78	28918.1	0	0	0	0
	2.73638	1492.75	4084.73	25125.7	0	0	0	0
	3.24271	1507.25	4887.57	19494.1	0	0	0	0
	3.75982	1537.98	5782.53	14582.5	1	0.351575	1537.98	540.716
	4.23384	1455.19	6161.04	9876.45	1	0.825595	1455.19	1201.4
	4.7294	1389.47	6571.36	6183.93	1	1.32116	1389.47	1835.71
	5.23574	1408.25	7373.23	3619.99	1	1.8275	1408.25	2573.57
	5.74208	1305.83	7498.18	1571.32	1	2.33384	1305.83	3047.59
	6.22687	1225.6	7631.65	459.291	1	2.81863	1225.6	3454.51
	6.75475	1145.38	7736.76	8.13702	1	3.34651	1145.38	3833.02
	7.25032	1048.08	7598.92	177.287	1	3.84208	1048.08	4026.8
	7.73511	977.24	7559.06	784.673	1	4.32687	977.24	4228.39
	8.23067	867.994	7144.17	1681	1	4.82243	867.994	4185.84
	8.72624	744.239	6494.41	2650.63	1	5.318	744.239	3957.86
	9.23257	653.77	6035.98	3745.45	1	5.82433	653.77	3807.77
	9.73891	611.095	5951.4	5138.86	1	6.33067	611.095	3868.64
	10.2452	551.351	5648.7	6396.75	1	6.83696	551.351	3769.56
	10.7516	506.117	5441.57	7747.72	1	7.34336	506.117	3716.6
	11.2364	470.27	5284.14	9093.52	1	7.82816	470.27	3681.35
	11.7427	369.559	4339.62	8886.38	1	8.33446	369.559	3080.07
	12.2383	344.808	4219.86	10051.9	1	8.83006	344.808	3044.67
	12.7446	312.376	3981.11	10894.3	1	9.33636	312.376	2916.45
	13.2294	279.943	3703.48	11432	1	9.82116	279.943	2749.36
	13.7142	250.071	3429.52	11820.3	1	10.306	250.071	2577.22
	14.2313	184.353	2623.58	10074.1	1	10.8231	184.353	1995.26
	14.7376	209.104	3081.69	13045.4	1	11.3294	209.104	2369.01
	15.2332	180.085	2743.27	12689.1	1	11.825	180.085	2129.5
	15.7395	152.774	2404.59	12102.5	1	12.3313	152.774	1883.9
	16.2243	135.704	2201.7	11953.2	1	12.8161	135.704	1739.19
	16.7307	128.876	2156.19	12609.9	1	13.3225	128.876	1716.94
	17.2478	125.462	2163.94	13592.8	1	13.8396	125.462	1736.34
	17.7541	98.1508	1742.58	11693.6	1	14.3459	98.1508	1408.06
	18.2389	99.8577	1821.29	12977.2	1	14.8307	99.8577	1480.96
	18.7345	96.4438	1806.83	13647	1	15.3263	96.4438	1478.12
	19.23	75.1067	1444.3	11531.6	1	15.8218	75.1067	1188.32
	19.7256	79.3741	1565.7	13181.1	1	16.3174	79.3741	1295.18
	20.2319	69.9858	1415.95	12553.3	1	16.8237	69.9858	1177.42
	20.7167	56.33	1166.97	10848.6	1	17.3085	56.33	974.985
	21.2231	46.9417	996.248	9712.3	1	17.8149	46.9417	836.26
	21.7402	46.0882	1001.97	10233.6	1	18.332	46.0882	844.887
	22.2465	39.2603	873.404	9320	1	18.8383	39.2603	739.596
	22.7098	42.6743	969.125	10748.9	1	19.3016	42.6743	823.68
	23.2269	33.2859	773.128	8939.33	1	19.8187	33.2859	659.682
	23.7224	28.165	668.141	8028.38	1	20.3142	28.165	572.148
	24.2288	40.1138	971.909	12130.6	1	20.8206	40.1138	835.192
	24.7351	29.0185	717.775	9293.73	1	21.3269	29.0185	618.873
	25.2522	28.165	711.228	9549.19	1	21.844	28.165	615.235
	25.7478	14.5092	373.58	5187.64	1	22.3396	14.5092	324.129
	26.2326	20.4836	537.338	7704.09	1	22.8244	20.4836	467.525
	26.7174	17.9232	478.861	7082.34	1	23.3092	17.9232	417.775
	27.2345	16.2162	441.64	6745.53	1	23.8263	16.2162	386.371
	27.73	13.6558	378.675	5959.83	1	24.3218	13.6558	332.133
	28.2364	17.9232	506.087	8206.09	1	24.8282	17.9232	445
	28.7104	5.12091	147.023	2449.62	1	25.3022	5.12091	129.57
	29.2491	13.6558	399.42	6858.09	1	25.8409	13.6558	352.878
	29.7338	11.0953	329.905	5815.83	1	26.3256	11.0953	292.09
	30.2402	8.53485	258.096	4673.81	1	26.832	8.53485	229.007
	30.7465	11.0953	341.142	6341.71	1	27.3383	11.0953	303.326
	31.2313	5.12091	159.933	3046.85	1	27.8231	5.12091	142.479
	31.7376	11.0953	352.138	6878.4	1	28.3294	11.0953	314.323
	32.2332	3.41394	110.042	2201.53	1	28.825	3.41394	98.4067
	32.7395	1.70697	55.8853	1145.09	1	29.3313	1.70697	50.0676
	33.2136	7.68137	255.126	5343.3	1	29.8054	7.68137	228.946
	33.7738	3.41394	115.302	2476.75	1	30.3656	3.41394	103.666
