# Supplementary material for: Exploring Explanations of Subglacial Bedform Sizes Using Statistical Models
Source: PLoS One. 2016 Jul 26;11(7):e0159489. doi: 10.1371/journal.pone.0159489 (PMC4961447; doi:10.1371/journal.pone.0159489)
Supplement: S1 File — Also includes a summary table of notation used in the manuscript. (ZIP) [file pone.0159489.s001.zip › S1 File/Spagnolo_2012_H_counts_original.xlsx]

## Sheet: Data
	Heights of British drumlins: the original frequencies input into Fig.5 of Spagnolo et al. (2012)
	Centre of bin	Count
	0.25	1
	0.75	162
	1.25	610		log-normal
	1.75	1111		μ	1.73513
	2.25	1363		σ	0.685168
	2.75	1494
	3.25	1508		Gamma
	3.75	1539		α	2.02829
	4.25	1457		β (m-1)	0.285984
	4.75	1392
	5.25	1410		Exponential tail
	5.75	1308		ϕ (m)	3.59562
	6.25	1227		λ (m-1)	0.200662
	6.75	1147
	7.25	1051
	7.75	981
	8.25	871
	8.75	747
	9.25	655
	9.75	612
	10.25	553
	10.75	508
	11.25	473
	11.75	370
	12.25	347
	12.75	315
	13.25	280
	13.75	252
	14.25	186
	14.75	209
	15.25	182
	15.75	154
	16.25	138
	16.75	130
	17.25	127
	17.75	101
	18.25	102
	18.75	97
	19.25	77
	19.75	81
	20.25	72
	20.75	58
	21.25	48
	21.75	46
	22.25	39
	22.75	43
	23.25	34
	23.75	28
	24.25	41
	24.75	31
	25.25	30
	25.75	16
	26.25	22
	26.75	20
	27.25	17
	27.75	15
	28.25	19
	28.75	7
	29.25	16
	29.75	13
	30.25	10
	30.75	13
	31.25	6
	31.75	11
	32.25	5
	32.75	2
	33.25	7
	33.75	3
	34.25	3
	34.75	3
	35.25	3
	35.75	3
	36.25	1
	36.75	5
	37.25	5
	37.75	1
	38.25	5
	38.75	4
	39.25	0
	39.75	0
	More	33		33 drumlins have H > 40, not included in plot in Spagnolo (2012)

## Sheet: Calculation - log-normal
	Heights of British drumlins: the original frequencies input into Fig.5 of Spagnolo et al. (2012)
	Parameter	Value
	n	26033
	Mean of ln(xj)	1.73513	i.e. μ	=SUM(E28:E107)/C6
	Stdev of ln(xj)	0.685168	i.e. σ	=SQRT((1/(C6-1))*SUM(G28:G107))
	Centre of bin j i.e. (xj)	Count (Cj)	ln(xj)	cj*ln(xj)	ln(xj) - mean of ln(x)	cj*{[ln(xj) - mean of ln(x)]^2}
			=LN(B28)	=C28*D28	=D28-$C$7	=C28*(F28^2)
	0.25	1	-1.38629	-1.38629	-3.12143	9.74331
	0.75	162	-0.287682	-46.6045	-2.02281	662.868
	1.25	610	0.223144	136.118	-1.51199	1394.53
	1.75	1111	0.559616	621.733	-1.17552	1535.22
	2.25	1363	0.81093	1105.3	-0.924202	1164.21
	2.75	1494	1.0116	1511.33	-0.723532	782.106
	3.25	1508	1.17865	1777.41	-0.556478	466.978
	3.75	1539	1.32176	2034.18	-0.413377	262.985
	4.25	1457	1.44692	2108.16	-0.288214	121.029
	4.75	1392	1.55814	2168.94	-0.176988	43.6041
	5.25	1410	1.65823	2338.1	-0.0769046	8.33919
	5.75	1308	1.7492	2287.95	0.0140672	0.258834
	6.25	1227	1.83258	2248.58	0.0974488	11.6519
	6.75	1147	1.90954	2190.25	0.17441	34.8904
	7.25	1051	1.981	2082.03	0.245869	63.5345
	7.75	981	2.04769	2008.79	0.31256	95.8377
	8.25	871	2.11021	1838	0.375081	122.537
	8.75	747	2.16905	1620.28	0.433921	140.651
	9.25	655	2.22462	1457.13	0.489491	156.939
	9.75	612	2.27727	1393.69	0.542135	179.873
	10.25	553	2.32728	1286.98	0.592145	193.902
	10.75	508	2.37491	1206.45	0.639773	207.929
	11.25	473	2.42037	1144.83	0.685235	222.096
	11.75	370	2.46385	911.626	0.728721	196.482
	12.25	347	2.50553	869.418	0.770393	205.947
	12.75	315	2.54553	801.842	0.810399	206.875
	13.25	280	2.584	723.519	0.848865	201.76
	13.75	252	2.62104	660.502	0.885906	197.777
	14.25	186	2.65676	494.157	0.921624	157.987
	14.75	209	2.69124	562.47	0.95611	191.057
	15.25	182	2.72458	495.873	0.989447	178.179
	15.75	154	2.75684	424.553	1.02171	160.759
	16.25	138	2.78809	384.757	1.05296	153.004
	16.75	130	2.8184	366.392	1.08327	152.55
	17.25	127	2.84781	361.672	1.11268	157.233
	17.75	101	2.87639	290.515	1.14125	131.548
	18.25	102	2.90417	296.225	1.16903	139.397
	18.75	97	2.93119	284.326	1.19606	138.765
	19.25	77	2.95751	227.728	1.22238	115.054
	19.75	81	2.98315	241.635	1.24802	126.162
	20.25	72	3.00815	216.587	1.27302	116.682
	20.75	58	3.03255	175.888	1.29741	97.6304
	21.25	48	3.05636	146.705	1.32122	83.7904
	21.75	46	3.07961	141.662	1.34448	83.151
	22.25	39	3.10234	120.991	1.36721	72.9012
	22.75	43	3.12457	134.356	1.38943	83.0125
	23.25	34	3.14631	106.974	1.41117	67.7079
	23.75	28	3.16758	88.6923	1.43245	57.4536
	24.25	41	3.18842	130.725	1.45328	86.5934
	24.75	31	3.20883	99.4736	1.47369	67.3249
	25.25	30	3.22883	96.8648	1.49369	66.9336
	25.75	16	3.24843	51.975	1.5133	36.6413
	26.25	22	3.26767	71.8887	1.53253	51.6705
	26.75	20	3.28653	65.7307	1.5514	48.137
	27.25	17	3.30505	56.1859	1.56992	41.8991
	27.75	15	3.32324	49.8485	1.5881	37.8311
	28.25	19	3.34109	63.4808	1.60596	49.0031
	28.75	7	3.35864	23.5105	1.62351	18.4504
	29.25	16	3.37588	54.0141	1.64075	43.0728
	29.75	13	3.39283	44.1068	1.6577	35.7234
	30.25	10	3.4095	34.095	1.67436	28.0349
	30.75	13	3.42589	44.5366	1.69076	37.1626
	31.25	6	3.44202	20.6521	1.70689	17.4808
	31.75	11	3.45789	38.0368	1.72276	32.6469
	32.25	5	3.47352	17.3676	1.73839	15.1099
	32.75	2	3.4889	6.97781	1.75377	6.15142
	33.25	7	3.50405	24.5284	1.76892	21.9036
	33.75	3	3.51898	10.5569	1.78385	9.54634
	34.25	3	3.53369	10.6011	1.79855	9.70439
	34.75	3	3.54818	10.6445	1.81305	9.86142
	35.25	3	3.56247	10.6874	1.82733	10.0174
	35.75	3	3.57655	10.7297	1.84142	10.1725
	36.25	1	3.59044	3.59044	1.85531	3.44216
	36.75	5	3.60414	18.0207	1.86901	17.4659
	37.25	5	3.61765	18.0883	1.88252	17.7194
	37.75	1	3.63099	3.63099	1.89585	3.59426
	38.25	5	3.64414	18.2207	1.90901	18.2216
	38.75	4	3.65713	14.6285	1.922	14.7763
	39.25	0	3.66995	0	1.93482	0
	39.75	0	3.68261	0	1.94748	0

## Sheet: Calculation - rest
	Heights of British drumlins: the original frequencies input into Fig.5 of Spagnolo et al. (2012)
	Parameter	Value
	n	26033		=SUM(C33:C114)
	Mean	7.09232		=SUM(D33:D114)/C14
	Standard Deviation	4.97993		=SQRT((1/(C14-1))*SUM(E35:E114))
	Alpha (a)	2.02829		=(C15/C16)^2
	Beta (β)	0.285984		=C15/(C16^2)
	Mode (ϕ)	3.59562		=(C17-1)/C18
	Exponent (λ)	0.200662		=SUM(H35:H114)/SUM(I35:I114)
				Alpha (a)
	Mean			β - Called lambda for Gamma (lg) in Hillier et al. [2013]
						Gradient (l)
	Standard Deviation
				Mode (φ)
	Centre of bin j i.e. (xj)	Count (Cj)	xj*Cj	Cj*(xj - mean x)^2	Above mode?	Amount above mode	Cj sbove mode	xj*Cj above mode
			=B35*C35	=C35*((B35-C$15)^2	=IF(B35-C$19 > 0, 1, 0)	=(B35-C$19)*F35	=F35*C35	=G35*H35
	0.25	1	0.25	46.8173	0	0	0	0
	0.75	162	121.5	6516.44	0	0	0	0
	1.25	610	762.5	20820.9	0	0	0	0
	1.75	1111	1944.25	31708.3	0	0	0	0
	2.25	1363	3066.75	31959.7	0	0	0	0
	2.75	1494	4108.5	28170.4	0	0	0	0
	3.25	1508	4901	22263.2	0	0	0	0
	3.75	1539	5771.25	17192.3	1	0.154379	1539	237.589
	4.25	1457	6192.25	11770.7	1	0.654379	1457	953.43
	4.75	1392	6612	7637.13	1	1.15438	1392	1606.9
	5.25	1410	7402.5	4785.72	1	1.65438	1410	2332.67
	5.75	1308	7521	2356.77	1	2.15438	1308	2817.93
	6.25	1227	7668.75	870.551	1	2.65438	1227	3256.92
	6.75	1147	7742.25	134.405	1	3.15438	1147	3618.07
	7.25	1051	7619.75	26.1325	1	3.65438	1051	3840.75
	7.75	981	7602.75	424.33	1	4.15438	981	4075.45
	8.25	871	7185.75	1167.34	1	4.65438	871	4053.96
	8.75	747	6536.25	2052.69	1	5.15438	747	3850.32
	9.25	655	6058.75	3049.42	1	5.65438	655	3703.62
	9.75	612	5967	4322.73	1	6.15438	612	3766.48
	10.25	553	5668.25	5513.95	1	6.65438	553	3679.87
	10.75	508	5461	6796.36	1	7.15438	508	3634.42
	11.25	473	5321.25	8176.44	1	7.65438	473	3620.52
	11.75	370	4347.5	8026.79	1	8.15438	370	3017.12
	12.25	347	4250.75	9230.79	1	8.65438	347	3003.07
	12.75	315	4016.25	10083	1	9.15438	315	2883.63
	13.25	280	3710	10616.8	1	9.65438	280	2703.23
	13.75	252	3465	11169.8	1	10.1544	252	2558.9
	14.25	186	2650.5	9529.24	1	10.6544	186	1981.71
	14.75	209	3082.75	12255.8	1	11.1544	209	2331.27
	15.25	182	2775.5	12111.7	1	11.6544	182	2121.1
	15.75	154	2425.5	11543.1	1	12.1544	154	1871.77
	16.25	138	2242.5	11573.1	1	12.6544	138	1746.3
	16.75	130	2177.5	12125.2	1	13.1544	130	1710.07
	17.25	127	2190.75	13103.7	1	13.6544	127	1734.11
	17.75	101	1792.75	11472.2	1	14.1544	101	1429.59
	18.25	102	1861.5	12698.4	1	14.6544	102	1494.75
	18.75	97	1818.75	13182.5	1	15.1544	97	1469.97
	19.25	77	1482.25	11381.3	1	15.6544	77	1205.39
	19.75	81	1599.75	12977.6	1	16.1544	81	1308.5
	20.25	72	1458	12465	1	16.6544	72	1199.12
	20.75	58	1203.5	10818.9	1	17.1544	58	994.954
	21.25	48	1020	9621.12	1	17.6544	48	847.41
	21.75	46	1000.5	9882.99	1	18.1544	46	835.101
	22.25	39	867.75	8960.46	1	18.6544	39	727.521
	22.75	43	978.25	10542	1	19.1544	43	823.638
	23.25	34	790.5	8876.41	1	19.6544	34	668.249
	23.75	28	665	7769.4	1	20.1544	28	564.323
	24.25	41	994.25	12069.8	1	20.6544	41	846.83
	24.75	31	767.25	9665.61	1	21.1544	31	655.786
	25.25	30	757.5	9891.05	1	21.6544	30	649.631
	25.75	16	412	5569.75	1	22.1544	16	354.47
	26.25	22	577.5	8074.37	1	22.6544	22	498.396
	26.75	20	535	7728.49	1	23.1544	20	463.088
	27.25	17	463.25	6907.65	1	23.6544	17	402.124
	27.75	15	416.25	6401.1	1	24.1544	15	362.316
	28.25	19	536.75	8505.3	1	24.6544	19	468.433
	28.75	7	201.25	3283.39	1	25.1544	7	176.081
	29.25	16	468	7855.41	1	25.6544	16	410.47
	29.75	13	386.75	6673.82	1	26.1544	13	340.007
	30.25	10	302.5	5362.78	1	26.6544	10	266.544
	30.75	13	399.75	7275.92	1	27.1544	13	353.007
	31.25	6	187.5	3501.56	1	27.6544	6	165.926
	31.75	11	349.25	6688.02	1	28.1544	11	309.698
	32.25	5	161.25	3164.55	1	28.6544	5	143.272
	32.75	2	65.5	1316.63	1	29.1544	2	58.3088
	33.25	7	232.75	4789.57	1	29.6544	7	207.581
	33.75	3	101.25	2131.9	1	30.1544	3	90.4631
	34.25	3	102.75	2212.62	1	30.6544	3	91.9631
	34.75	3	104.25	2294.84	1	31.1544	3	93.4631
	35.25	3	105.75	2378.57	1	31.6544	3	94.9631
	35.75	3	107.25	2463.79	1	32.1544	3	96.4631
	36.25	1	36.25	850.171	1	32.6544	1	32.6544
	36.75	5	183.75	4397.89	1	33.1544	5	165.772
	37.25	5	186.25	4547.43	1	33.6544	5	168.272
	37.75	1	37.75	939.894	1	34.1544	1	34.1544
	38.25	5	191.25	4854.01	1	34.6544	5	173.272
	38.75	4	155	4008.84	1	35.1544	4	140.618
	39.25	0	0	0	1	35.6544	0	0
	39.75	0	0	0	1	36.1544	0	0
